# Supplementary material for: Transcriptomic Analysis of Short-Term Salt Stress Response in Watermelon Seedlings
Source: Int J Mol Sci. 2020 Aug 21;21(17):6036. doi: 10.3390/ijms21176036 (PMC7504276; doi:10.3390/ijms21176036)
Supplement: Supplementary file 1 [file ijms-21-06036-s001.zip]

Archive with 18 entries (18 files):
- Supplementary for conversion/Figure S1.TIF
- Supplementary for conversion/Figure S2.TIF
- Supplementary for conversion/Figure S3.TIF
- Supplementary for conversion/Figure S4.TIF
- Supplementary for conversion/Figure S5.TIF
- Supplementary for conversion/Figure S6.TIF
- Supplementary for conversion/Figure S7.TIF
- Supplementary for conversion/Figure S8.TIF
- Supplementary for conversion/Figure S9.TIF
- Supplementary for conversion/Table S1.xlsx
- Supplementary for conversion/Table S2.xlsx
- Supplementary for conversion/Table S3.xlsx
- Supplementary for conversion/Table S4.xlsx
- Supplementary for conversion/Table S5.xlsx
- Supplementary for conversion/Table S6.xlsx
- Supplementary for conversion/Table S7.xlsx
- Supplementary for conversion/Table S8.xlsx
- Supplementary for conversion/Table S9.xlsx
