# Supplementary material for: Transcriptomic Analysis of Short-Term Salt Stress Response in Watermelon Seedlings
Source: Int J Mol Sci. 2020 Aug 21;21(17):6036. doi: 10.3390/ijms21176036 (PMC7504276; doi:10.3390/ijms21176036)
Supplement: Supplementary file 1 [file ijms-21-06036-s001.zip › Supplementary for conversion/Table S1.xlsx]

## Sheet: Sheet1
Table S1: Free amino acid contents (pmol/mg) in the leaf and root tissues of Cv Crimson Sweet in control and salt stress treatment. The values show means ± SE (n=3 or 4). Asterisks (*) represent significant differences between treated and control tissues (p < 0.05).
	Leaf			Root
Amino acids	Control	Salt stress	Fold_change	Control	Salt stress	Fold_change
Histidine	65.0 ± 5.0	265.0 ± 20.6*	4.07692	52.5 ± 2.5	75.0 ± 13.2	1.42857
Arginine	50.0 ± 4.1	215.0 ± 38.0*	4.3	50.0 ± 0.1	77.5 ± 13.8	1.55
Asparagine	30.0 ± 0.1	362.5 ± 48.5*	12.0833	30.0 ± 0.1	80.0 ± 31.1	2.66667
Glutamine	192.5 ± 31.2	577.5 ± 98.3*	3	42.5 ± 2.5	85.0 ± 31.8	2
Serine	222.5 ± 30.4	2922.5 ± 306.8*	13.1348	57.5 ± 8.5	197.5 ± 115.7	3.43478
Glutamic Acid	1362.5 ± 86.1	3862.5 ± 292.2*	2.83486	227.5 ± 25.6	402.5 ± 210.1	1.76923
Aspartic Acid	447.5 ± 136.4	745.0 ± 62.4	1.6648	40.0 ± 4.1	82.5 ± 26.3	2.0625
Citrulline	60.0 ± 7.1	482.5 ± 97.8*	8.04167	50.0 ± 7.1	242.5 ± 112.8	4.85
Threonine	67.5 ± 18.0	650.0 ± 64.8*	9.62963	10.0 ± 0.1	52.5 ± 25.0	5.25
Glycine	205.0 ± 8.7	182.5 ± 26.6	0.890244	57.5 ± 2.5	127.5 ± 43.3	2.21739
Alanine	210.0 ± 60.0	935.0 ± 201.1*	4.45238	310.0 ± 55.8	955.0 ± 552.7	3.08065
Proline	92.5 ± 16.5	655.0 ± 48.4*	7.08108	32.5 ± 2.5	77.5 ± 29.5	2.38462
L-Ornithine	20.0 ± 0.1	60.0 ± 9.1*	3	20.0 ± 0.1	30.0 ± 4.1*	1.5
Lysine	70.0 ± 14.7	822.5 ± 121.5*	11.75	65.0 ± 2.9	92.5 ± 34.2	1.42308
Tyrosine	35.0 ± 5.0	272.5 ± 37.3*	7.78571	20.0 ± 0.1	60.0 ± 24.8	3
Methionine	27.5 ± 2.5	32.5 ± 2.5	1.18182	22.5 ± 2.5	32.5 ± 2.5*	1.44444
Valine	70.0 ± 23.8	1072.5 ± 103.1*	15.3214	0.1 ± 0.1	150.0 ± 82.3	INF
Isoleucine	75.0 ± 15.5	835.0 ± 118.0*	11.1333	15.0 ± 2.9	110.0 ± 59.3	7.33333
Leucine	52.5 ± 8.5	527.5 ± 79.2*	10.0476	15.0 ± 2.9	100.0 ± 52.4	6.66667
Phenylalanine	65.0 ± 13.2	342.5 ± 94.6*	5.26923	20.0 ± 0.1	72.5 ± 34.2	3.625
Tryptophan	225.0 ± 22.2	387.5 ± 21.0*	1.72222	27.5 ± 7.5	155.0 ± 79.6	5.63636
