# Supplementary material for: Transcriptomic Analysis of Short-Term Salt Stress Response in Watermelon Seedlings
Source: Int J Mol Sci. 2020 Aug 21;21(17):6036. doi: 10.3390/ijms21176036 (PMC7504276; doi:10.3390/ijms21176036)
Supplement: Supplementary file 1 [file ijms-21-06036-s001.zip › Supplementary for conversion/Table S2.xlsx]

## Sheet: MapStat
Table S2. Detail statistics of DGE sequencing. The total mapped reads represent numbers of reads being mapped on the watermelon genome, Uniquely and multiple mapped reads represent numbers of reads being mapped on single or multiple positions of the genome, total mapping rate: (mapped reads)/(total reads)*100, uniquely mapping rate: (uniquely mapped reads)/(total reads)*100, Multiple mapping rate…
Sample name	CT2_1	CT2_2	CT2_3	TT2_1	TT2_2	TT2_3
Total reads	46471654	47492226	42209548	43915990	46437408	47676316
Total mapped reads	45383509	46196297	41182668	42783311	44854378	46147260
Uniquely mapped reads	43650733	44432885	39421932	40537575	42067600	43253032
Multiple mapped reads	1732776	1763412	1760736	2245736	2786778	2894228
Total mapping rate	0.9766	0.9727	0.9757	0.9742	0.9659	0.9679
Uniquely mapping rate	0.9393	0.9356	0.934	0.9231	0.9059	0.9072
Multiple mapping rate	0.0373	0.0371	0.0417	0.0511	0.06	0.0607
Q20(%)	98.11	98.14	98.2	98.02	98.12	98.07
Q30(%)	94.5	94.62	94.73	94.26	94.49	94.45
GC content(%)	45	44.76	45.19	44.82	44.91	45.22
