# Supplementary material for: Transcriptomic Analysis of Short-Term Salt Stress Response in Watermelon Seedlings
Source: Int J Mol Sci. 2020 Aug 21;21(17):6036. doi: 10.3390/ijms21176036 (PMC7504276; doi:10.3390/ijms21176036)
Supplement: Supplementary file 1 [file ijms-21-06036-s001.zip › Supplementary for conversion/Table S3.xlsx]

## Sheet: DEG_all
Table S3. List of differentially expressed genes up or down-regulated in watermelon leaves Cv Crimson Sweet due to salt stress. Log2FoldChange: the result performed by DESeq2 R/EdgeR R package, Pvalue: pvalue in statistical tests and padj(qvalue): corrected pvalue. The smaller the p-adjusted is, the more significant differentially expressed genes.
gene_id	Gene_description	log2FoldChange	pvalue	padj	Regulation
ClCG01G022600	Mitochondrial alternative NADH dehydrogenase 2	11.087	6.13e-51	4.16e-48	Up
Novel01008	PREDICTED: uncharacterized protein LOC103501282 [Cucumis melo]	10.682	9.89e-30	1.37e-27	Up
ClCG01G019810	S-adenosyl-L-methionine:carboxyl methyltransferase family protein	10.646	2.41e-37	6.36e-35	Up
ClCG07G015360	Bcl-2-associated athanogene-like protein	9.9808	3.7e-60	5.41e-57	Up
Novel00334	-	9.7776	3.94e-25	4.19e-23	Up
ClCG11G008880	Unknown protein	9.7089	2.74e-43	1e-40	Up
Novel00200	PREDICTED: uncharacterized protein LOC105350846 [Fragaria vesca subsp. vesca]	9.3647	2.31e-27	2.82e-25	Up
ClCG10G022190	Transcription factor	9.2642	3.4e-44	1.32e-41	Up
ClCG11G002510	multiprotein bridging factor 1C LENGTH=148	9.2407	5.96e-73	2.27e-69	Up
ClCG06G013690	Protein rough sheath 2	9.2189	5.46e-20	3.33e-18	Up
ClCG08G016890	Unknown protein	9.2012	2.96e-20	1.87e-18	Up
ClCG05G022040	3-oxo-5-alpha-steroid 4-dehydrogenase	9.18	1.04e-20	6.93e-19	Up
Novel00863	-	9.0955	1.87e-17	8.89e-16	Up
Novel00593	PREDICTED: uncharacterized protein LOC105973307 [Erythranthe guttatus]	9.0184	7.71e-17	3.42e-15	Up
ClCG04G011880	Chaperone clpb, putative	8.9883	4.01e-67	8.47e-64	Up
Novel00252	-	8.9193	6.77e-15	2.41e-13	Up
Novel00743	hypothetical protein PRUPE_ppb019121mg [Prunus persica]>gi|462417788|gb|EMJ22433.1| hypothetical protein PRUPE_ppb019121mg [Prunus persica]	8.9139	6.93e-37	1.78e-34	Up
Novel01006	gag protease polyprotein [Cucumis melo subsp. melo]	8.9036	3.06e-16	1.27e-14	Up
ClCG08G007100	Ethylene-responsive transcription factor	8.8763	3.92e-48	1.91e-45	Up
ClCG09G005270	F-box/RNI-like/FBD-like domains-containing protein LENGTH=513	8.6488	3.96e-18	2.05e-16	Up
ClCG01G015830	Ethylene-responsive transcription factor	8.6156	8.33e-41	2.64e-38	Up
ClCG04G002110	Seed maturation protein LEA 4	8.6073	1.08e-16	4.72e-15	Up
ClCG04G005380	Heat-shock protein, putative	8.4791	3.82e-53	3.46e-50	Up
Novel00664	PREDICTED: LOW QUALITY PROTEIN: F-box/FBD/LRR-repeat protein At1g16930-like [Tarenaya hassleriana]	8.4781	1.7e-30	2.55e-28	Up
Novel00078	-	8.4554	7.58e-16	3.04e-14	Up
ClCG05G003560	Kinase family protein	8.4526	5.65e-17	2.55e-15	Up
ClCG02G021960	Genomic DNA, chromosome 3, P1 clone: MCB17	8.4297	1.86e-17	8.87e-16	Up
Novel00158	PREDICTED: uncharacterized protein LOC105963074 [Erythranthe guttatus]	8.3885	6.16e-14	1.94e-12	Up
Novel00793	hypothetical protein [Vitis hybrid cultivar]	8.375	2.71e-49	1.47e-46	Up
ClCG04G006660	Macrophage migration inhibitory factor-like protein	8.3309	2.62e-31	4.26e-29	Up
ClCG10G011120	Ethylene responsive transcription factor 2b	8.1349	9.3e-25	9.55e-23	Up
ClCG10G004220	Gb|AAF04428.1	8.0813	6.64e-14	2.07e-12	Up
ClCG01G017110	Unknown protein	8.0158	7.44e-15	2.62e-13	Up
ClCG07G004380	Cytochrome b	7.9931	1.36e-14	4.64e-13	Up
ClCG04G004520	ATP synthase subunit alpha	7.9678	1.83e-14	6.17e-13	Up
Novel00552	gag/pol protein [Bryonia dioica]	7.9057	1.18e-11	2.6e-10	Up
Novel00787	-	7.8974	4.63e-13	1.28e-11	Up
ClCG01G006910	Glutamate decarboxylase	7.8682	8.13e-14	2.52e-12	Up
ClCG01G003120	Dehydration responsive element binding transcription factor 1B	7.7875	9.79e-14	3.01e-12	Up
ClCG09G022550	Adhesive/proline-rich protein	7.7837	4.68e-42	1.62e-39	Up
ClCG02G023040	Hexokinase	7.7264	3.92e-35	8.98e-33	Up
ClCG02G014090	Genomic DNA, chromosome 3, P1 clone: MPN9	7.6978	5.54e-57	6.2e-54	Up
ClCG05G024210	RING/U-box superfamily protein LENGTH=204	7.5923	1.89e-38	5.36e-36	Up
ClCG02G002770	Calcium-transporting ATPase	7.4816	2.43e-14	8.07e-13	Up
Novel00503	-	7.4154	6.64e-12	1.52e-10	Up
ClCG06G011360	Protein kinase-like protein	7.4086	1.55e-12	3.93e-11	Up
ClCG09G013010	Cytochrome b	7.3975	2.71e-29	3.71e-27	Up
Novel00695	-	7.385	6.97e-12	1.59e-10	Up
ClCG07G003610	Regulator of chromosome condensation (RCC1) family protein LENGTH=488	7.3644	3.54e-39	1.04e-36	Up
Novel00551	PREDICTED: uncharacterized protein LOC104228635 [Nicotiana sylvestris]	7.3414	3.96e-11	7.97e-10	Up
ClCG11G011300	70 kDa heat shock protein	7.327	3.29e-39	9.78e-37	Up
ClCG01G010190	Unknown protein	7.3051	7.81e-12	1.78e-10	Up
ClCG03G017330	Purine permease family protein	7.292	2.07e-30	3.05e-28	Up
ClCG02G006430	22.7 kDa class IV heat shock protein	7.2604	2.5e-41	8.05e-39	Up
ClCG10G019450	AT3g10020/T22K18_16	7.2536	2.32e-34	4.89e-32	Up
Novel00677	-	7.1825	8.11e-25	8.47e-23	Up
Novel00562	probable xyloglucan endotransglucosylase/hydrolase protein 23-like precursor [Cucumis sativus]>gi|29500893|emb|CAD87536.1| putative xyloglucan endotransglycosylase [Cucumis sativus]>gi|29500901|emb|CAD87534.1| putative xyloglucan endotransglycosylase [Cucumis sativus]>gi|700210345|gb|KGN65441.1| hypothetical protein Csa_1G422990 [Cucumis sativus]	7.1727	1.2e-20	7.81e-19	Up
ClCG01G024630	Gibberellin 2-oxidase	7.1719	1.09e-17	5.38e-16	Up
Novel00700	PREDICTED: uncharacterized protein LOC104604999 [Nelumbo nucifera]	7.1676	5.73e-22	4.52e-20	Up
ClCG08G015440	Uncharacterised protein family (UPF0114) LENGTH=273	7.1514	6.78e-45	2.8e-42	Up
ClCG09G007390	Heat shock transcription factor A2	7.1489	9.72e-34	1.95e-31	Up
ClCG02G002010	C4-dicarboxylate transporter/malic acid transport family protein	7.0916	3.48e-11	7.1e-10	Up
Novel00861	-	7.0795	6.97e-09	9.62e-08	Up
ClCG09G020000	70 kDa heat shock protein	7.0542	2.11e-50	1.34e-47	Up
ClCG03G004660	Phosphoadenosine phosphosulfate reductase	7.031	5.86e-40	1.8e-37	Up
ClCG02G005820	NADH dehydrogenase subunit F	7.0287	2.08e-18	1.11e-16	Up
Novel00168	-	7.0112	1.27e-10	2.38e-09	Up
ClCG10G015640	purple acid phosphatase 16 LENGTH=367	6.9947	1.39e-10	2.58e-09	Up
ClCG01G015710	nodulin MtN21 /EamA-like transporter family protein LENGTH=359	6.9802	3.11e-67	7.39e-64	Up
Novel00934	PREDICTED: keratin, type I cytoskeletal 9-like [Beta vulgaris subsp. vulgaris]	6.9478	1.19e-53	1.13e-50	Up
ClCG01G018510	Glycine-rich protein	6.9368	8.21e-51	5.38e-48	Up
ClCG10G011650	Galactinol synthase 6	6.8668	2.73e-46	1.24e-43	Up
Novel00374	gag/pol protein [Bryonia dioica]	6.8528	3.93e-09	5.72e-08	Up
ClCG02G009650	Glycine-rich RNA binding protein	6.8361	1.55e-51	1.18e-48	Up
Novel00961	hypothetical protein VITISV_027864 [Vitis vinifera]	6.836	1.8e-09	2.76e-08	Up
ClCG04G010460	NF-X1-type zinc finger protein NFXL1	6.833	2.12e-61	3.36e-58	Up
Novel00365	PREDICTED: LOW QUALITY PROTEIN: uncharacterized protein LOC103496873 [Cucumis melo]	6.8323	4.76e-47	2.21e-44	Up
ClCG04G010410	Alpha/beta-Hydrolases superfamily protein	6.8104	2.63e-37	6.86e-35	Up
ClCG10G021830	Vesicular glutamate transporter 2.1	6.8055	4.15e-17	1.92e-15	Up
ClCG09G004450	Protein BPS1, chloroplastic	6.8011	6.61e-33	1.22e-30	Up
Novel00261	-	6.7935	2.43e-09	3.65e-08	Up
ClCG06G000410	Glycine-rich protein-like	6.7871	6.18e-49	3.18e-46	Up
ClCG03G015390	PIF / Ping-Pong family of plant transposases LENGTH=406	6.7712	1.66e-63	3.15e-60	Up
Novel00193	gag/pol protein [Bryonia dioica]	6.7649	3.47e-18	1.81e-16	Up
ClCG01G007780	Glycerol-3-phosphate dehydrogenase	6.7612	1.12e-67	3.06e-64	Up
ClCG03G006750	Jasmonate ZIM domain protein f	6.7535	2.54e-19	1.51e-17	Up
ClCG03G008060	Ethylene-responsive transcription factor, putative	6.753	7.09e-10	1.16e-08	Up
ClCG06G000310	Fasciclin-like arabinogalactan protein 13	6.7347	4.34e-23	3.79e-21	Up
ClCG02G001750	Transferase, transferring glycosyl groups, putative	6.7277	1.15e-51	9.09e-49	Up
ClCG05G022810	Glycolipid transfer protein domain-containing protein 1	6.7188	1.3e-22	1.08e-20	Up
ClCG08G009410	SH3-containing GRB2-like protein 3-interacting protein 1	6.718	8.42e-10	1.37e-08	Up
ClCG03G006100	Lectin-receptor like protein kinase 1	6.7134	1.78e-48	8.92e-46	Up
ClCG10G000700	Thaumatin-like protein	6.699	1.6e-09	2.46e-08	Up
ClCG10G019560	Late embryongenesis abundant protein	6.6917	6.16e-35	1.39e-32	Up
ClCG05G010300	myb domain protein 70 LENGTH=309	6.6747	7.01e-52	5.8e-49	Up
Novel00591	-	6.672	1.35e-08	1.77e-07	Up
Novel00561	PREDICTED: probable xyloglucan endotransglucosylase/hydrolase protein 23 [Cucumis sativus]>gi|700210344|gb|KGN65440.1| hypothetical protein Csa_1G422980 [Cucumis sativus]	6.6708	1.13e-14	3.9e-13	Up
ClCG02G013160	hypothetical protein chrM:11918-12241 FORWARD LENGTH=107	6.6505	6.67e-31	1.04e-28	Up
ClCG03G015380	Kinase family protein	6.647	6.54e-16	2.63e-14	Up
ClCG11G009790	F-box protein PP2-B1	6.6386	7.05e-83	6.71e-79	Up
Novel00499	-	6.6313	2.32e-19	1.38e-17	Up
ClCG03G009670	Allene oxide cyclase 2	6.5838	6.78e-18	3.45e-16	Up
Novel00162	gag/pol protein [Bryonia dioica]	6.578	1.08e-07	1.2e-06	Up
Novel00330	-	6.5598	1.1e-08	1.47e-07	Up
ClCG01G005840	Core-2/I-branching beta-1,6-N-acetylglucosaminyltransferase family protein LENGTH=408	6.5494	6.32e-35	1.41e-32	Up
ClCG01G000110	Emb|CAB85509.1	6.5126	6.74e-43	2.38e-40	Up
ClCG04G003500	Cytochrome c oxidase subunit 1	6.5002	9.16e-23	7.74e-21	Up
ClCG11G016820	VQ motif-containing protein LENGTH=192	6.4914	2.96e-30	4.3e-28	Up
ClCG08G009690	NADH-quinone oxidoreductase subunit D	6.4898	6.17e-09	8.62e-08	Up
Novel00671	PREDICTED: uncharacterized protein LOC101493401 isoform X1 [Cicer arietinum]	6.4331	2.99e-08	3.68e-07	Up
Novel00587	PREDICTED: ribosomal protein S14, mitochondrial [Tarenaya hassleriana]	6.431	1.7e-08	2.19e-07	Up
ClCG10G019360	Heat shock transcription factor A2	6.4106	7.86e-91	1.49e-86	Up
ClCG06G009560	RNA-binding protein	6.4059	1.71e-21	1.26e-19	Up
Novel00842	-	6.3976	3.1e-16	1.29e-14	Up
ClCG06G009340	Unknown protein	6.3867	1.32e-12	3.42e-11	Up
ClCG03G008330	FAD-binding Berberine family protein LENGTH=527	6.3837	3.77e-18	1.96e-16	Up
ClCG07G015440	WRKY DNA binding protein	6.3832	8.65e-09	1.18e-07	Up
ClCG08G011950	transcription factor-related LENGTH=225	6.3728	3e-36	7.42e-34	Up
ClCG09G006370	Unknown protein	6.3581	3.06e-08	3.77e-07	Up
ClCG03G017240	heat shock protein 81-2 LENGTH=728	6.3151	4.28e-30	6.17e-28	Up
Novel00669	-	6.2994	4.88e-07	4.67e-06	Up
ClCG09G005330	Unknown protein	6.2992	2.89e-23	2.58e-21	Up
ClCG02G017520	Ethylene-responsive transcription factor 4	6.2879	1.35e-08	1.77e-07	Up
Novel00726	hypothetical protein VITISV_027864 [Vitis vinifera]	6.2826	3.97e-07	3.89e-06	Up
ClCG02G003270	Unknown protein	6.2814	2.58e-08	3.22e-07	Up
ClCG05G005200	Heat shock 70 kDa protein 1	6.2602	3.39e-29	4.51e-27	Up
ClCG02G009990	Phosphoglycerate mutase-like protein	6.2596	1.01e-45	4.46e-43	Up
ClCG02G010630	Unknown protein	6.2196	3.87e-08	4.67e-07	Up
ClCG06G011350	Cucumber peeling cupredoxin	6.203	7.47e-24	6.83e-22	Up
ClCG05G021100	N-acetyltransferase	6.2007	1.13e-36	2.85e-34	Up
ClCG09G019940	70 kDa heat shock protein	6.1984	8.14e-30	1.15e-27	Up
ClCG02G021970	Pleiotropic drug resistance ABC transporter family protein	6.1893	6.91e-09	9.56e-08	Up
ClCG03G011250	Ribosomal protein S19	6.1545	6.55e-08	7.59e-07	Up
Novel00755	-	6.1289	1.29e-07	1.41e-06	Up
ClCG01G008200	RING/U-box superfamily protein LENGTH=328	6.1242	2.68e-34	5.49e-32	Up
ClCG06G015120	Plant-specific domain TIGR01570 family protein	6.115	1.73e-14	5.88e-13	Up
ClCG07G005470	U-box domain-containing family protein	6.1099	6.35e-33	1.18e-30	Up
Novel00494	-	6.0828	1.33e-06	1.15e-05	Up
ClCG04G007990	Avr9/Cf-9 rapidly elicited protein	6.0769	2.59e-44	1.03e-41	Up
ClCG01G024700	Jasmonate ZIM domain protein f	6.0766	2.86e-07	2.89e-06	Up
ClCG11G005720	Unknown protein	6.0703	6.73e-19	3.83e-17	Up
ClCG02G020420	Zinc finger family protein	6.0596	8.04e-22	6.21e-20	Up
ClCG03G017110	Rubber elongation factor	6.053	1.62e-52	1.4e-49	Up
ClCG10G004350	Nucleotide/sugar transporter family protein LENGTH=398	6.0078	1.69e-30	2.54e-28	Up
ClCG01G008080	alpha/beta-Hydrolases superfamily protein LENGTH=434	5.9957	1.39e-75	6.62e-72	Up
ClCG09G002370	Unknown protein	5.9701	2.19e-28	2.8e-26	Up
ClCG06G013270	Unknown protein	5.9598	4.46e-15	1.64e-13	Up
ClCG10G002750	Heavy metal transport/detoxification superfamily protein LENGTH=115	5.9452	3.76e-07	3.7e-06	Up
Novel00495	-	5.9127	1.33e-15	5.25e-14	Up
Novel00390	PREDICTED: LOW QUALITY PROTEIN: transcription factor bHLH13 [Cucumis melo]	5.9114	3.29e-07	3.28e-06	Up
Novel00153	polyprotein [Phaseolus vulgaris]	5.8944	2.72e-06	2.19e-05	Up
ClCG05G025340	At1g70420/F17O7_4	5.8859	3.59e-07	3.55e-06	Up
ClCG08G005100	Myb transcription factor	5.8755	1.41e-07	1.53e-06	Up
Novel00792	-	5.8634	6.47e-07	6.02e-06	Up
ClCG11G014310	Unknown protein	5.8511	6.98e-07	6.44e-06	Up
ClCG08G012120	Malic enzyme	5.8496	8.18e-22	6.3e-20	Up
Novel00644	hypothetical protein glysoja_043147, partial [Glycine soja]	5.8491	4.91e-07	4.7e-06	Up
ClCG11G007380	hAT dimerisation domain-containing protein / transposase-related LENGTH=509	5.8378	8.75e-13	2.33e-11	Up
ClCG03G011920	Unknown protein	5.8336	7.59e-07	6.92e-06	Up
ClCG01G005800	nudix hydrolase 1 LENGTH=147	5.8104	2.19e-24	2.11e-22	Up
ClCG03G006770	9-cis-epoxycarotenoid dioxygenase	5.8022	1.91e-22	1.57e-20	Up
ClCG09G004670	tolB protein-related LENGTH=652	5.8022	5.54e-28	6.93e-26	Up
ClCG10G018400	Hydroxyproline-rich glycoprotein	5.7984	6.9e-07	6.37e-06	Up
ClCG04G000650	Unknown protein	5.7818	1.35e-06	1.16e-05	Up
ClCG01G021870	Myb family transcription factor-like	5.7792	4.33e-09	6.25e-08	Up
ClCG05G008650	Ethylene responsive transcription factor 1a	5.7569	1.3e-18	7.09e-17	Up
Novel00016	-	5.7465	1.99e-09	3.02e-08	Up
ClCG09G010810	Translation factor SUI1-like protein	5.7201	8.98e-35	1.96e-32	Up
ClCG02G006100	UDP glycosyltransferase	5.7169	4.97e-54	4.98e-51	Up
ClCG11G007190	Unknown protein	5.7104	1.15e-06	1.01e-05	Up
ClCG05G026500	Cellulose synthase-like protein	5.6995	5.99e-17	2.69e-15	Up
ClCG11G018990	Cysteine proteinase	5.6948	1.66e-06	1.4e-05	Up
ClCG08G018070	Genomic DNA, chromosome 3, P1 clone: MAG2	5.6876	1.31e-06	1.13e-05	Up
ClCG08G000360	ATP synthase subunit alpha	5.6832	2.16e-06	1.78e-05	Up
ClCG03G005510	NADH dehydrogenase, putative	5.647	6.03e-50	3.58e-47	Up
ClCG05G022650	tRNA dimethylallyltransferase	5.6265	1.69e-06	1.42e-05	Up
Novel00870	-	5.6122	2.14e-06	1.77e-05	Up
ClCG05G010400	GH3	5.6053	7.03e-18	3.57e-16	Up
ClCG01G001400	Unknown protein	5.5887	6.78e-42	2.3e-39	Up
ClCG09G022130	DS synthase	5.5785	5.25e-06	3.92e-05	Up
Novel00944	hypothetical protein PRUPE_ppa016677mg [Prunus persica]>gi|462409892|gb|EMJ15226.1| hypothetical protein PRUPE_ppa016677mg [Prunus persica]	5.575	4.88e-11	9.73e-10	Up
ClCG10G005680	2S albumin seed storage protein	5.5598	8.19e-32	1.4e-29	Up
Novel00122	-	5.5567	5.23e-06	3.91e-05	Up
ClCG11G010820	Lipid A export ATP-binding/permease protein MsbA	5.539	4.97e-23	4.32e-21	Up
ClCG06G001610	HXXXD-type acyl-transferase-like protein	5.5051	4.13e-06	3.17e-05	Up
ClCG07G014370	17.5 kDa class II heat shock protein	5.5004	1.27e-18	6.99e-17	Up
ClCG08G018020	F8A5.1 protein	5.4932	5.37e-09	7.58e-08	Up
ClCG01G017500	BTB/POZ and TAZ domain-containing protein 2	5.4907	2.26e-14	7.54e-13	Up
ClCG06G013280	Transferase, transferring glycosyl groups	5.4873	8.63e-32	1.47e-29	Up
ClCG08G002610	Ethylene-responsive transcription factor	5.4867	2.27e-47	1.08e-44	Up
Novel00670	-	5.486	6.09e-06	4.46e-05	Up
ClCG03G017260	Heat shock protein 90	5.4618	1.7e-21	1.26e-19	Up
Novel00722	-	5.4574	1.07e-18	5.94e-17	Up
ClCG01G007770	Unknown protein	5.4557	6e-13	1.63e-11	Up
ClCG01G006890	Glutamate decarboxylase	5.4479	4.43e-11	8.89e-10	Up
ClCG10G004710	Maturase	5.4471	5.14e-06	3.85e-05	Up
ClCG07G015050	GRAM-containing/ABA-responsive protein	5.4462	9.36e-21	6.29e-19	Up
ClCG05G018210	Thaumatin-like protein	5.4418	1.12e-35	2.64e-33	Up
ClCG04G007740	Major facilitator superfamily protein LENGTH=559	5.4409	6.34e-06	4.61e-05	Up
ClCG05G018780	N-methyltransferase	5.4396	3.58e-11	7.29e-10	Up
ClCG02G021140	Leucine-rich repeat (LRR) family protein LENGTH=494	5.4392	6.77e-19	3.84e-17	Up
Novel00668	-	5.4379	5.55e-06	4.12e-05	Up
Novel00357	copia-type reverse transcriptase-like protein [Arabidopsis thaliana]	5.4331	1.86e-05	0.00012151	Up
ClCG03G009130	RNA-directed DNA polymerase (Reverse transcriptase)	5.4098	6.12e-06	4.47e-05	Up
ClCG11G003190	Early nodulin 16, putative	5.3963	1.16e-21	8.75e-20	Up
ClCG08G016210	myb domain protein r1 LENGTH=305	5.3802	3.34e-58	4.23e-55	Up
ClCG08G016040	Late embryogenesis abundant hydroxyproline-rich glycoprotein	5.3767	3.69e-12	8.86e-11	Up
ClCG08G016400	Zinc-finger protein	5.3763	1.29e-30	1.97e-28	Up
ClCG05G025250	U-box domain containing protein	5.362	1.97e-15	7.59e-14	Up
ClCG00G005360	F-box family protein	5.3614	3.7e-17	1.72e-15	Up
ClCG03G012660	Unknown protein	5.361	1.44e-09	2.24e-08	Up
ClCG08G003830	Ethylene-responsive transcription factor, putative	5.3575	1.08e-12	2.83e-11	Up
ClCG01G019860	P-loop containing nucleoside triphosphate hydrolases superfamily protein LENGTH=451	5.3562	6.83e-36	1.64e-33	Up
ClCG04G005140	U-box domain-containing family protein	5.3451	3.47e-15	1.3e-13	Up
ClCG01G017450	UPF0553 protein C9orf64-like protein	5.3442	7.91e-12	1.8e-10	Up
ClCG04G010330	ovate family protein 15 LENGTH=261	5.3293	1.12e-05	7.71e-05	Up
ClCG05G018130	17.5 kDa class II heat shock protein	5.3209	4.64e-14	1.49e-12	Up
ClCG05G019870	Alpha-amylase	5.3198	1.34e-56	1.42e-53	Up
ClCG11G005980	Laccase family protein	5.3127	9.99e-07	8.91e-06	Up
ClCG11G014960	Genomic DNA, chromosome 3, P1 clone: MMB12	5.3114	4.12e-13	1.14e-11	Up
ClCG11G000860	Peroxidase	5.3055	1.17e-05	7.99e-05	Up
Novel00197	-	5.3026	1.9e-05	0.00012391	Up
Novel00702	PREDICTED: putative nuclease HARBI1 [Cucumis melo]	5.2976	2.15e-12	5.29e-11	Up
Novel00434	-	5.2875	4.1e-05	0.00024436	Up
ClCG05G009970	Ethylene responsive transcription factor 2b	5.2762	8.55e-09	1.16e-07	Up
ClCG07G003540	AT hook motif DNA-binding family protein LENGTH=334	5.2737	6.7e-11	1.3e-09	Up
Novel00582	-	5.2656	2.21e-06	1.81e-05	Up
ClCG02G015990	Kunitz trypsin inhibitor 4	5.2639	1.09e-13	3.31e-12	Up
ClCG11G010800	50S ribosomal protein L2, chloroplastic	5.2513	3.1e-13	8.77e-12	Up
ClCG01G012400	Cytochrome P450, putative	5.234	5.78e-06	4.26e-05	Up
ClCG03G017230	Heat shock protein 90	5.2282	4.56e-17	2.1e-15	Up
Novel00316	-	5.2255	1.95e-05	0.00012663	Up
ClCG08G015410	Kinase family protein	5.2116	1e-23	9.13e-22	Up
ClCG03G014760	Sucrose synthase	5.2023	1.37e-23	1.24e-21	Up
ClCG01G017190	GH3-1	5.1989	4.11e-07	4.01e-06	Up
ClCG00G003510	Major facilitator superfamily protein LENGTH=609	5.1917	2.58e-06	2.08e-05	Up
ClCG05G023690	Ninja-family protein 2	5.1745	5.14e-32	9.05e-30	Up
ClCG01G005780	inflorescence deficient in abscission (IDA)-like 2 LENGTH=95	5.1677	2.6e-06	2.1e-05	Up
ClCG04G012470	At5g37260-like protein	5.1508	3.29e-32	5.86e-30	Up
ClCG10G003040	Stress-induced-phosphoprotein	5.138	7.48e-35	1.65e-32	Up
Novel00880	UBQ10, partial [Betula luminifera]	5.1304	4.9e-33	9.22e-31	Up
ClCG02G019110	Unknown protein	5.1214	1.72e-07	1.83e-06	Up
ClCG05G007100	Peptidyl-prolyl cis-trans isomerase	5.1159	1.46e-31	2.46e-29	Up
ClCG10G011900	Transposon Ty3-G Gag-Pol polyprotein	5.1079	2.78e-05	0.00017387	Up
Novel00340	PREDICTED: 18.1 kDa class I heat shock protein-like [Cucumis melo]	5.1046	5.55e-21	3.86e-19	Up
ClCG05G026790	Major facilitator superfamily protein LENGTH=555	5.0992	2.9e-05	0.00018053	Up
ClCG11G002500	arabinogalactan protein 22 LENGTH=63	5.0986	1.3e-27	1.59e-25	Up
ClCG02G014490	Unknown protein	5.0947	1.6e-06	1.35e-05	Up
ClCG01G022560	F-box family protein	5.0854	1.38e-15	5.45e-14	Up
ClCG02G017370	Family of unknown function (DUF566) LENGTH=482	5.0772	3.72e-05	0.00022463	Up
Novel00022	PREDICTED: 2-oxoisovalerate dehydrogenase subunit alpha 1, mitochondrial [Cucumis melo]	5.0748	3.56e-05	0.00021615	Up
Novel00840	PREDICTED: uncharacterized protein LOC103418690 [Malus domestica]	5.0697	8.79e-05	0.00047392	Up
ClCG02G023230	Chaperonin-like RbcX protein	5.0577	2.76e-23	2.47e-21	Up
Novel00637	-	5.0565	3.81e-05	0.00022924	Up
ClCG03G000620	Protein phosphatase 2C family protein LENGTH=396	5.0559	5.23e-31	8.29e-29	Up
ClCG02G005910	Ethylene responsive transcription factor 2a	5.0495	3.57e-05	0.00021668	Up
Novel00493	-	5.0412	9.99e-05	0.00053178	Up
ClCG10G004210	Heavy metal transport/detoxification domain-containing protein	5.0264	6.51e-05	0.00036321	Up
ClCG10G018810	Kinesin-related protein-like	5.0195	6.76e-07	6.27e-06	Up
ClCG08G015480	Unknown protein	5.0149	5.45e-05	0.00031306	Up
Novel00615	-	5.0133	6.64e-05	0.00036959	Up
ClCG11G007180	50S ribosomal protein L2	5.0131	3.12e-14	1.02e-12	Up
ClCG07G013410	TRICHOME BIREFRINGENCE-LIKE 39 LENGTH=367	5.0101	4.3e-05	0.00025454	Up
ClCG03G016920	Short-chain dehydrogenase/reductase family protein	5.008	1.41e-05	9.49e-05	Up
ClCG09G005310	GATA transcription factor, putative	5.0061	5.85e-08	6.84e-07	Up
ClCG10G013740	Copine, putative	5.001	9.11e-80	5.78e-76	Up
ClCG05G006790	Mitochondrial carrier family protein	4.9965	2.2e-06	1.81e-05	Up
Novel00068	-	4.9937	4.95e-05	0.00028755	Up
ClCG04G000660	Unknown protein	4.9779	1.29e-05	8.75e-05	Up
ClCG05G017450	Protein FAM32A-like protein	4.9724	1.28e-30	1.96e-28	Up
ClCG07G011210	HXXXD-type acyl-transferase-like protein	4.9659	6.12e-05	0.00034578	Up
ClCG08G017080	Heat stress transcription factor A-2	4.9633	3.22e-11	6.59e-10	Up
ClCG09G001180	Multidrug resistance protein 1, 2, putative	4.9606	1.14e-20	7.53e-19	Up
ClCG10G022340	Pyruvate decarboxylase, putative	4.9552	7.04e-21	4.8e-19	Up
ClCG03G005460	NAD(P)H-quinone oxidoreductase subunit K, chloroplastic	4.9407	6.5e-05	0.000363	Up
ClCG08G016300	Cytochrome P450, putative	4.9309	1.21e-10	2.28e-09	Up
ClCG06G005140	Rapid alkalinization factor	4.9259	3.7e-29	4.88e-27	Up
ClCG05G018530	IQ domain-containing protein	4.9246	3.68e-20	2.3e-18	Up
ClCG11G000870	Peroxidase	4.9178	8.86e-05	0.00047717	Up
ClCG01G014600	Pentatricopeptide (PPR) repeat-containing protein-like	4.9177	1.59e-09	2.46e-08	Up
ClCG10G012590	O-fucosyltransferase family protein LENGTH=573	4.9154	3.59e-17	1.68e-15	Up
ClCG11G014290	Avr9/Cf-9 rapidly elicited protein 75	4.9124	4.3e-26	4.9e-24	Up
ClCG01G013620	Ubiquitin family protein	4.9122	3.66e-28	4.61e-26	Up
ClCG03G009640	alpha/beta-Hydrolases superfamily protein LENGTH=382	4.8987	5.2e-31	8.29e-29	Up
ClCG10G007470	DNA-directed RNA polymerase subunit beta	4.8987	6.18e-06	4.51e-05	Up
ClCG02G012190	UDP-glycosyltransferase 1	4.8951	3.67e-05	0.00022197	Up
ClCG02G005680	Two-component response regulator ARR14	4.8866	9e-42	3e-39	Up
ClCG08G009700	50S ribosomal protein L16	4.8843	2.87e-05	0.00017867	Up
ClCG10G007750	Kinase interacting (KIP1-like) family protein	4.8813	2.84e-25	3.05e-23	Up
ClCG00G004290	ATP synthase subunit a	4.875	1.28e-13	3.83e-12	Up
ClCG09G013030	hypothetical protein chrM:190104-190553 REVERSE LENGTH=149	4.867	5.13e-11	1.02e-09	Up
Novel00860	-	4.8629	0.00017749	0.00087245	Up
ClCG05G003100	Unknown protein	4.8597	8.47e-05	0.0004585	Up
ClCG06G003420	1-aminocyclopropane-1-carboxylate synthase	4.8519	5.04e-13	1.38e-11	Up
ClCG01G021620	Ovate family protein	4.8501	2.31e-10	4.14e-09	Up
ClCG05G011340	U-box domain-containing family protein	4.8411	1.63e-49	9.13e-47	Up
Novel00851	-	4.8341	0.000213	0.0010233	Up
ClCG09G008570	NAC domain protein	4.8303	5.33e-14	1.69e-12	Up
ClCG04G001760	Retrotransposon protein, putative, unclassified	4.827	0.00010302	0.00054566	Up
ClCG10G004690	Maturase	4.8147	3.6e-10	6.19e-09	Up
ClCG09G009070	PPPDE peptidase domain-containing protein	4.8102	2.47e-35	5.73e-33	Up
ClCG06G013950	Na+ transporter	4.8099	0.0001214	0.00062966	Up
ClCG03G005230	Terpenoid cyclases/Protein prenyltransferases superfamily protein LENGTH=598	4.807	0.00017833	0.00087507	Up
ClCG11G005990	Ethylene-responsive transcription factor 2	4.7968	7.84e-19	4.41e-17	Up
ClCG10G022530	Short-chain dehydrogenase/reductase family protein	4.7964	1.19e-21	8.9e-20	Up
ClCG05G012140	OPI10-like protein	4.7955	7.35e-22	5.7e-20	Up
ClCG09G007430	Calcium-transporting ATPase 8 family protein	4.7932	1.42e-41	4.65e-39	Up
ClCG09G004260	Unknown protein	4.7796	2.07e-51	1.46e-48	Up
ClCG05G018140	17.6 kDa class II heat shock protein	4.7794	1.1e-06	9.7e-06	Up
ClCG06G000370	WGS project CAID00000000 data, contig chromosome 14	4.778	4.24e-18	2.19e-16	Up
ClCG08G015460	Allene oxide synthase	4.7744	4.31e-20	2.68e-18	Up
ClCG06G011970	Sugar phosphate exchanger 2	4.7744	5.27e-34	1.07e-31	Up
ClCG03G001160	Glycine-rich protein family LENGTH=302	4.7736	1.33e-14	4.58e-13	Up
ClCG10G007510	22.7 kDa class IV heat shock protein	4.7655	4.29e-10	7.3e-09	Up
ClCG03G012780	Cytochrome P450, putative	4.7587	4.28e-05	0.00025382	Up
ClCG09G005480	Chaperone protein dnaJ	4.7553	8.06e-10	1.31e-08	Up
ClCG09G016830	Cytochrome P450, putative	4.7516	0.00015679	0.00078541	Up
ClCG02G021280	Inter-alpha-trypsin inhibitor heavy chain H3	4.75	2.19e-21	1.59e-19	Up
ClCG10G005930	Unknown protein	4.7443	0.00014129	0.00071756	Up
ClCG09G015160	Cytochrome c biogenesis FN	4.7376	5.13e-07	4.89e-06	Up
ClCG05G008680	Cation/H(+) antiporter 4	4.7374	0.0001858	0.00090727	Up
ClCG03G006850	Unknown protein	4.7373	1.72e-07	1.83e-06	Up
ClCG07G003890	Glucan endo-1,3-beta-glucosidase	4.7347	0.00016256	0.00080962	Up
ClCG05G006910	Late embryogenesis abundant protein D-29	4.7318	1.14e-05	7.78e-05	Up
ClCG01G017740	ACT domain-containing family protein	4.7311	1.42e-06	1.22e-05	Up
ClCG00G005820	Gb|AAF04428.1	4.7285	0.00017527	0.00086318	Up
ClCG05G024200	Unknown protein	4.7156	2.69e-08	3.34e-07	Up
ClCG09G004950	WRKY DNA-binding protein 48 LENGTH=399	4.7099	7.5e-06	5.36e-05	Up
ClCG11G016520	Eukaryotic aspartyl protease family protein LENGTH=535	4.7079	2.36e-30	3.45e-28	Up
ClCG05G003170	Non-imprinted in Prader-Willi/Angelman syndrome region protein, putative	4.7057	1.83e-10	3.34e-09	Up
ClCG11G003810	ATP synthase subunit alpha	4.6967	0.0002473	0.0011666	Up
ClCG06G013650	Unknown protein	4.6951	1.47e-06	1.26e-05	Up
Novel00159	-	4.6843	0.00018406	0.00089952	Up
ClCG10G009780	Chaperone DnaK	4.6836	5.19e-63	8.97e-60	Up
ClCG09G012790	BAX inhibitor-1	4.6762	3.38e-24	3.19e-22	Up
ClCG09G011380	Phospholipase A1-II 1	4.6638	9.53e-06	6.66e-05	Up
Novel00859	-	4.6625	0.00038813	0.0017313	Up
ClCG10G002740	Heat-shock protein, putative	4.6595	1.69e-14	5.75e-13	Up
ClCG06G001370	Multidrug resistance protein ABC transporter family	4.6564	1.61e-44	6.5e-42	Up
ClCG07G001040	myb domain protein 14 LENGTH=249	4.6541	1.82e-10	3.31e-09	Up
ClCG04G012460	BTB/POZ and TAZ domain-containing protein 2	4.6438	2.55e-22	2.06e-20	Up
ClCG08G016230	Unknown protein	4.6402	0.00025745	0.0012084	Up
ClCG09G015230	Chaperone protein DNAj, putative	4.6379	5.94e-06	4.36e-05	Up
ClCG06G009670	Calcium-dependent protein kinase	4.618	8e-33	1.46e-30	Up
ClCG05G013070	U5 small nuclear ribonucleoprotein helicase	4.615	1.51e-38	4.35e-36	Up
Novel00364	-	4.6107	0.00026257	0.0012279	Up
ClCG09G011290	Glucan endo-1 3-beta-glucosidase	4.6082	2.2e-13	6.39e-12	Up
ClCG01G017270	Sigma factor sigb regulation protein rsbq, putative	4.6041	4.49e-06	3.41e-05	Up
ClCG11G018980	NAC domain-containing protein	4.604	0.00031436	0.0014404	Up
ClCG03G008730	plastid movement impaired 2 LENGTH=225	4.604	1.74e-21	1.28e-19	Up
ClCG05G002940	Protein kinase 2B	4.6025	4.11e-26	4.71e-24	Up
ClCG10G000800	Basic helix-loop-helix (BHLH) family transcription factor	4.5975	0.00033576	0.0015256	Up
ClCG09G016680	Cellulose synthase-like protein	4.5787	6.51e-19	3.72e-17	Up
ClCG10G004720	Unknown protein	4.5582	3.69e-07	3.64e-06	Up
ClCG04G008590	Gb|AAC98056.1	4.5557	0.00054705	0.002321	Up
ClCG06G000360	Unknown protein	4.554	0.00031759	0.0014528	Up
Novel01015	-	4.5495	5.44e-05	0.00031274	Up
ClCG10G018430	Late embryogenesis abundant (LEA) hydroxyproline-rich glycoprotein family LENGTH=227	4.5466	3.39e-23	3.01e-21	Up
ClCG09G011180	Tyrosine specific protein phosphatase family protein	4.5436	1.13e-15	4.49e-14	Up
ClCG03G001740	HXXXD-type acyl-transferase family protein LENGTH=469	4.5394	6.95e-71	2.2e-67	Up
ClCG09G011400	ABC transporter family protein	4.5379	3.12e-12	7.56e-11	Up
Novel00825	-	4.5363	0.00034645	0.0015693	Up
ClCG02G002670	Phototropic-responsive NPH3	4.5299	1.24e-43	4.71e-41	Up
ClCG08G006800	Leucine-rich repeat (LRR) family protein LENGTH=760	4.5239	7.3e-13	1.97e-11	Up
ClCG09G018480	P-loop containing nucleoside triphosphate hydrolases superfamily protein LENGTH=500	4.5238	5.87e-29	7.7e-27	Up
ClCG04G009180	Unknown protein	4.5238	4.6e-11	9.21e-10	Up
ClCG05G013630	WRKY DNA binding protein	4.5238	6.49e-31	1.02e-28	Up
ClCG09G013770	Transposon protein, putative, Mutator sub-class	4.5235	0.00034352	0.0015575	Up
ClCG04G001590	Transcription factor HBP-1b(C1)	4.5185	3.05e-16	1.27e-14	Up
ClCG09G018690	ATP synthase subunit alpha	4.5182	7.84e-08	8.96e-07	Up
ClCG07G003780	UDP-glycosyltransferase 1	4.5157	1.82e-20	1.17e-18	Up
ClCG11G017700	BZIP transcription factor	4.514	1.42e-08	1.85e-07	Up
ClCG08G009480	RNA polymerase II transcription elongation factor DSIF/SUPT5H/SPT5 (ISS)	4.5122	1.35e-07	1.47e-06	Up
Novel01005	PREDICTED: uncharacterized protein LOC103502537 [Cucumis melo]	4.5104	0.00062455	0.0026011	Up
Novel00359	-	4.505	0.00063934	0.0026499	Up
ClCG04G010840	Pumilio, putative	4.5037	0.00041974	0.0018549	Up
ClCG02G024040	Calmodulin binding protein, putative	4.5008	1.98e-12	4.97e-11	Up
ClCG04G008580	Cement protein 3A	4.5007	8.24e-05	0.00044728	Up
ClCG02G023880	Plant viral-response family protein-like	4.4999	2.89e-18	1.52e-16	Up
ClCG02G021530	Exostosin family protein	4.4998	3.44e-08	4.2e-07	Up
ClCG00G005060	Calmodulin binding protein	4.4993	2.08e-07	2.17e-06	Up
ClCG10G015730	NBS-LRR disease resistance protein	4.4982	1.78e-11	3.78e-10	Up
ClCG08G007560	GATA transcription factor 11	4.4886	1.02e-21	7.77e-20	Up
Novel00996	hypothetical protein VITISV_027864 [Vitis vinifera]	4.4863	4.95e-10	8.31e-09	Up
ClCG01G000800	C4-dicarboxylate transporter/malic acid transport protein	4.483	8.93e-59	1.21e-55	Up
ClCG05G022990	myb-like transcription factor family protein LENGTH=354	4.4784	2.25e-22	1.84e-20	Up
ClCG08G017090	Calmodulin-binding family protein	4.4731	3.83e-12	9.15e-11	Up
ClCG10G008880	Transposable element protein, putative, Retrotrans_gag	4.4652	0.00051715	0.0022143	Up
ClCG02G000370	MADS-box transcription factor	4.4582	1.5e-05	9.98e-05	Up
ClCG02G009030	Cellulose synthase family protein	4.4504	4.62e-17	2.11e-15	Up
Novel00656	-	4.4486	8.66e-05	0.00046701	Up
ClCG07G002130	Ninja-family protein	4.4466	6.37e-11	1.24e-09	Up
ClCG05G003880	Major facilitator superfamily protein LENGTH=542	4.4459	5.53e-21	3.86e-19	Up
ClCG10G016200	Amino acid transporter, putative	4.4452	4.78e-25	5.05e-23	Up
ClCG07G000450	Transmembrane BAX inhibitor motif-containing protein, putative	4.4433	1.08e-18	5.99e-17	Up
ClCG07G011110	Cytochrome P450 family protein	4.4322	5.55e-17	2.51e-15	Up
ClCG06G008560	Major facilitator superfamily protein LENGTH=508	4.4238	3.3e-10	5.73e-09	Up
ClCG06G013820	plant intracellular ras group-related LRR 8 LENGTH=383	4.4192	0.00016332	0.00081235	Up
ClCG00G003450	Glucan endo-1,3-beta-glucosidase, putative	4.4161	2.2e-07	2.27e-06	Up
ClCG09G008880	NADPH:adrenodoxin oxidoreductase, mitochondrial	4.4089	2.7e-18	1.43e-16	Up
ClCG00G005430	Protein ycf2	4.4089	1.93e-05	0.00012559	Up
ClCG09G010110	Chaperone DnaK	4.4051	2.79e-13	7.94e-12	Up
ClCG06G009810	Retrotransposon protein, putative, unclassified, expressed	4.4022	0.00057516	0.002424	Up
ClCG09G014540	DNA-directed RNA polymerase	4.4009	0.00054099	0.0022988	Up
ClCG10G020520	Unknown protein	4.4	9.94e-21	6.63e-19	Up
ClCG06G006510	Aldo/keto reductase, putative	4.3946	3.89e-13	1.09e-11	Up
ClCG01G011710	NAC domain protein	4.394	7.67e-18	3.87e-16	Up
ClCG01G023450	Ethylene-responsive transcription factor, putative	4.3877	1.45e-05	9.69e-05	Up
ClCG07G015250	Unknown protein	4.3835	1.34e-05	9.07e-05	Up
ClCG08G004530	Unknown protein	4.3663	0.00061975	0.0025822	Up
ClCG01G009030	Protein ROOT HAIR DEFECTIVE 3 homolog	4.3661	0.00066509	0.0027393	Up
ClCG05G000100	Ethylene-responsive transcription factor, putative	4.3655	2.35e-05	0.00014938	Up
ClCG06G002320	Unknown protein	4.3651	1.07e-06	9.46e-06	Up
ClCG02G001220	CK25	4.363	9.42e-17	4.15e-15	Up
ClCG02G019530	Pyridoxal biosynthesis lyase pdxS putative	4.3465	4.97e-20	3.06e-18	Up
ClCG08G011190	Phi-1-like phosphate-induced protein	4.3454	3.17e-11	6.5e-10	Up
ClCG11G006280	Nematode-resistance protein	4.3397	5.02e-26	5.68e-24	Up
ClCG10G001330	Lysine-specific demethylase 5B	4.3354	2.4e-57	2.85e-54	Up
ClCG10G022630	Ovate family protein	4.3301	6.87e-06	4.96e-05	Up
ClCG09G022760	Glyceraldehyde 3-phosphate dehydrogenase, putative	4.3291	7.85e-13	2.11e-11	Up
ClCG07G001260	exocyst complex component 84B LENGTH=814	4.3272	0.00077026	0.0030986	Up
Novel00769	PREDICTED: pleiotropic drug resistance protein 3-like [Cucumis sativus]>gi|700204232|gb|KGN59365.1| hypothetical protein Csa_3G814320 [Cucumis sativus]	4.3264	5.39e-20	3.29e-18	Up
ClCG10G017650	Activator of 90 kDa heat shock protein ATPase-like protein	4.3263	3.68e-23	3.26e-21	Up
ClCG08G016570	NADH dehydrogenase [ubiquinone] iron-sulfur protein 4, mitochondrial	4.3224	2.09e-15	8.01e-14	Up
Novel00654	HSP18.1A [Citrullus lanatus]	4.3193	1.06e-17	5.23e-16	Up
ClCG02G014600	Unknown protein	4.3028	0.00080651	0.0032227	Up
ClCG09G019880	Cysteine/Histidine-rich C1 domain family protein LENGTH=243	4.2954	1.84e-05	0.00012053	Up
ClCG09G022150	Matrix metalloproteinase	4.2927	1.92e-20	1.22e-18	Up
ClCG05G006630	Calmodulin, putative	4.2886	1.02e-14	3.55e-13	Up
Novel00837	-	4.2867	0.0010308	0.0039791	Up
ClCG03G011910	Chaperone protein dnaJ, putative	4.286	2.44e-33	4.78e-31	Up
ClCG10G012700	At2g31940/F20M17.2	4.2827	2.85e-33	5.53e-31	Up
ClCG07G015300	Glycerophosphodiester phosphodiesterase, putative	4.2777	6.25e-12	1.44e-10	Up
ClCG07G008780	Beta-galactosidase	4.2745	1.68e-06	1.42e-05	Up
ClCG05G024920	Transferase, transferring glycosyl groups, putative	4.2733	6.21e-21	4.28e-19	Up
ClCG08G001160	mRNA export factor-like protein	4.2692	2.14e-15	8.19e-14	Up
ClCG09G017150	Photosystem I P700 chlorophyll a apoprotein A1	4.2663	7.31e-05	0.00040252	Up
ClCG07G000700	Dentin sialophosphoprotein	4.2637	1.26e-16	5.44e-15	Up
ClCG01G010700	Unknown protein	4.2614	0.00052629	0.0022479	Up
ClCG00G003920	Unknown protein	4.2492	5.36e-06	3.99e-05	Up
ClCG07G008530	Late embryogenesis abundant (LEA) protein	4.2467	0.00097954	0.0038108	Up
ClCG11G000060	Respiratory burst oxidase, putative	4.2457	0.0010763	0.004138	Up
ClCG01G011650	Gb|AAF02129.1	4.2399	0.00078787	0.0031568	Up
ClCG08G015530	Major facilitator superfamily protein LENGTH=601	4.2335	2.41e-09	3.62e-08	Up
ClCG11G019190	TMV response-related protein	4.2331	1.07e-30	1.65e-28	Up
ClCG00G004270	Acidic endochitinase	4.2324	1.15e-24	1.17e-22	Up
ClCG01G003100	MATE efflux family protein	4.2278	1.32e-05	8.93e-05	Up
ClCG07G006210	Unknown protein	4.2247	2.26e-05	0.00014428	Up
ClCG05G000800	Calcineurin B, putative	4.2235	9e-19	5.05e-17	Up
ClCG02G009530	Fasciclin-like arabinogalactan protein 2	4.2231	0.0010175	0.0039361	Up
ClCG01G023930	UNE1-like protein	4.217	8.05e-10	1.31e-08	Up
ClCG10G022770	Leucine-rich receptor-like protein kinase family protein LENGTH=967	4.2095	7.25e-07	6.66e-06	Up
ClCG11G005250	Beta-glucan-binding protein	4.2055	3.09e-29	4.14e-27	Up
ClCG05G022410	Two-component response regulator ARR2 family protein	4.2027	0.0011048	0.0042356	Up
ClCG05G005050	Bifunctional inhibitor/lipid-transfer protein/seed storage 2S albumin-like protein	4.201	3.27e-05	0.00020093	Up
ClCG01G004230	Exostosin family protein	4.197	2.07e-51	1.46e-48	Up
ClCG10G018390	Unknown protein	4.1963	4.25e-24	3.96e-22	Up
ClCG10G013380	DnaJ protein	4.1946	8.7e-08	9.85e-07	Up
ClCG04G007560	Rop guanine nucleotide exchange factor, putative	4.1938	3.63e-08	4.4e-07	Up
ClCG09G012030	Acetylornithine deacetylase, putative	4.1885	1.19e-08	1.58e-07	Up
ClCG02G007390	Mature parasite-infected erythrocyte surface antigen (MESA) or PfEMP2	4.1822	2.45e-05	0.00015505	Up
ClCG08G003840	Late embryogenesis abundant (LEA) hydroxyproline-rich glycoprotein family LENGTH=252	4.1763	1.8e-14	6.08e-13	Up
ClCG06G015910	Kinase-like protein	4.1659	6.4e-43	2.3e-40	Up
ClCG05G013740	aminoacyl-tRNA ligases;ATP binding;nucleotide binding LENGTH=818	4.165	5.99e-07	5.62e-06	Up
ClCG07G017290	Dbj|BAA92731.1	4.1643	6.04e-30	8.57e-28	Up
ClCG04G012800	Retrotransposon protein, putative, unclassified	4.1589	0.0012977	0.0048797	Up
ClCG07G009460	Photosystem Q(B) protein	4.1557	0.00011433	0.00059805	Up
ClCG08G012450	NAC domain-containing protein	4.1544	5.73e-05	0.00032682	Up
ClCG01G008460	Retrotransposon protein, putative, Ty1-copia subclass	4.1483	9.69e-05	0.00051727	Up
ClCG08G016550	exocyst subunit exo70 family protein G1 LENGTH=687	4.1464	1.59e-24	1.58e-22	Up
ClCG01G023990	CTD small phosphatase-like protein	4.1424	0.00012004	0.00062346	Up
ClCG09G013280	Cell cycle regulated microtubule associated protein	4.1415	4.51e-11	9.03e-10	Up
ClCG03G016010	Leucine-rich repeat receptor-like protein kinase family protein LENGTH=1124	4.1372	9.34e-10	1.5e-08	Up
ClCG01G001720	Lipase class 3 family protein	4.1347	7.41e-11	1.43e-09	Up
ClCG01G023250	Chaperone protein dnaJ	4.1321	1.74e-12	4.38e-11	Up
ClCG08G002950	Unknown protein	4.1294	2.49e-10	4.43e-09	Up
ClCG11G017830	Ethylene-responsive transcription factor 6	4.129	5.37e-19	3.1e-17	Up
ClCG08G016170	Unknown protein	4.1267	2.44e-05	0.00015449	Up
ClCG01G014890	Arf-GAP with GTPase, ANK repeat and PH domain-containing protein 3	4.1255	0.0015706	0.0057492	Up
ClCG02G010490	Phosphate-responsive 1 family protein	4.1252	6.31e-05	0.00035415	Up
Novel00442	-	4.1232	9.1e-05	0.00048896	Up
ClCG10G009260	Ubiquinol oxidase	4.1226	3.87e-19	2.25e-17	Up
ClCG11G018730	Plant regulator RWP-RK family protein LENGTH=909	4.1222	5.85e-18	3e-16	Up
ClCG03G006860	Gibberellin 2-oxidase	4.1119	3.03e-24	2.87e-22	Up
ClCG06G002030	AT5g52420/K24M7_17	4.1087	6.6e-05	0.00036782	Up
ClCG00G002390	Photosystem I P700 chlorophyll a apoprotein A1	4.1041	1.26e-26	1.47e-24	Up
ClCG01G013070	basic helix-loop-helix (bHLH) DNA-binding superfamily protein LENGTH=174	4.1034	0.0015524	0.0056902	Up
ClCG02G002710	Fasciclin-like arabinogalactan family protein	4.1014	4.28e-07	4.15e-06	Up
Novel00445	-	4.0998	0.00018699	0.00091238	Up
Novel00554	-	4.0994	0.0015841	0.0057928	Up
ClCG05G023700	Whole genome shotgun assembly, allelic scaffold set, scaffold scaffoldA_184	4.0949	6.33e-07	5.91e-06	Up
ClCG10G010040	Peptidase M50, mammalian sterol-regulatory element binding protein	4.093	3.96e-13	1.1e-11	Up
Novel00489	-	4.0918	0.0021294	0.0074878	Up
ClCG04G009170	SAUR-like auxin-responsive protein family LENGTH=124	4.0918	0.0015918	0.0058144	Up
ClCG09G005360	Glycosyltransferase 8 domain-containing protein 1	4.0896	6.53e-12	1.5e-10	Up
ClCG02G021300	Kiwellin	4.0856	0.0016746	0.0060739	Up
ClCG01G003840	Acid beta-fructofuranosidase, putative	4.0796	0.0019277	0.0068584	Up
ClCG11G011670	Protein-O-fucosyltransferase 2	4.078	3.27e-38	8.88e-36	Up
ClCG06G007380	60 kDa chaperonin	4.0756	6.06e-21	4.2e-19	Up
ClCG06G003180	UDP-Glycosyltransferase superfamily protein LENGTH=456	4.0747	1.11e-14	3.87e-13	Up
ClCG02G000260	Eukaryotic translation initiation factor 6	4.0731	2.28e-12	5.58e-11	Up
ClCG11G009610	Ribulose bisphosphate carboxylase large chain	4.0714	0.00019107	0.00092946	Up
ClCG01G006090	Chaperone protein dnaJ	4.0703	8.57e-21	5.78e-19	Up
ClCG05G017710	NADH dehydrogenase subunit 7	4.0701	4.54e-12	1.07e-10	Up
ClCG10G014470	TRICHOME BIREFRINGENCE-LIKE 22 LENGTH=414	4.0633	3.53e-06	2.76e-05	Up
ClCG09G004270	arabinogalactan protein 23 LENGTH=61	4.054	9.96e-06	6.93e-05	Up
ClCG05G007260	Phospholipase A1	4.0535	0.0019012	0.0067756	Up
ClCG04G008060	Hsp70 nucleotide exchange factor fes1	4.0534	8.17e-25	8.48e-23	Up
ClCG06G008940	RING finger family protein	4.053	2.33e-08	2.93e-07	Up
ClCG09G018180	RING/U-box superfamily protein LENGTH=204	4.0463	8.96e-23	7.61e-21	Up
ClCG00G001150	Scarecrow transcription factor family protein	4.0445	0.00054417	0.0023108	Up
ClCG00G001370	TPX2 (targeting protein for Xklp2) protein family LENGTH=338	4.0429	2.63e-08	3.27e-07	Up
ClCG08G005190	Regulator of Vps4 activity in the MVB pathway protein LENGTH=409	4.0329	1.31e-17	6.41e-16	Up
ClCG01G016810	Heat stress transcription factor	4.0304	1.19e-20	7.81e-19	Up
ClCG11G002720	Pentatricopeptide repeat-containing protein	4.0262	5.15e-07	4.9e-06	Up
ClCG06G017800	Calmodulin	4.0241	9.07e-13	2.41e-11	Up
ClCG05G006800	Peroxiredoxin, putative	4.0232	9.88e-27	1.17e-24	Up
ClCG03G013350	Cytochrome c-type biogenesis protein ccmE	4.022	1.42e-40	4.43e-38	Up
ClCG11G000970	Clathrin assembly protein, putative	4.0209	5.01e-06	3.77e-05	Up
ClCG05G002870	Unknown protein	4.0177	0.0020124	0.0071265	Up
ClCG11G010580	Unknown protein	4.0165	0.0020265	0.007167	Up
ClCG08G007170	tRNA pseudouridine synthase	4.013	4.85e-15	1.78e-13	Up
ClCG08G017340	B12D protein	4.0085	1.83e-21	1.34e-19	Up
ClCG03G010150	Ribulose bisphosphate carboxylase large chain	4.0076	4.84e-21	3.4e-19	Up
ClCG04G007500	Glutathione S-transferase	4.0065	3.75e-12	8.97e-11	Up
ClCG10G022610	Protein WEAK CHLOROPLAST MOVEMENT UNDER BLUE LIGHT-like 1	4.0063	3.27e-25	3.5e-23	Up
ClCG07G002290	RNA-directed DNA polymerase (Reverse transcriptase)	4.004	0.0020509	0.0072453	Up
ClCG09G022280	60S ribosomal export protein NMD3	3.9978	5.44e-05	0.00031274	Up
ClCG00G004280	Acidic endochitinase	3.9972	2.14e-10	3.87e-09	Up
ClCG02G006120	UDP glycosyltransferase	3.9942	3.92e-14	1.27e-12	Up
ClCG06G017300	myb domain protein 86 LENGTH=352	3.9939	2.18e-07	2.26e-06	Up
ClCG06G003250	UDP-Glycosyltransferase superfamily protein LENGTH=456	3.9922	0.00049667	0.0021382	Up
ClCG04G007940	Regulator of chromosome condensation (RCC1) family protein LENGTH=488	3.9884	7.99e-15	2.81e-13	Up
ClCG10G018490	Cytokinin riboside 5'-monophosphate phosphoribohydrolase-like	3.9849	6.46e-05	0.00036106	Up
ClCG01G012210	Glucan endo-1,3-beta-glucosidase, putative	3.9831	1.72e-45	7.44e-43	Up
ClCG08G009150	3-hydroxy-3-methylglutaryl coenzyme-A reductase	3.9748	4.03e-13	1.12e-11	Up
ClCG07G006340	U-box domain-containing protein	3.9669	1.79e-24	1.76e-22	Up
ClCG11G002540	Leucine-rich repeat receptor-like protein kinase family protein LENGTH=1045	3.9617	4.43e-10	7.52e-09	Up
ClCG11G014750	Unknown protein	3.9601	0.00010137	0.00053797	Up
ClCG09G009430	Unknown protein	3.9592	4.37e-49	2.31e-46	Up
ClCG04G007900	Unknown protein	3.9532	0.00056101	0.0023701	Up
ClCG06G016690	Unknown protein	3.9465	1.6e-10	2.94e-09	Up
ClCG02G004340	Neutral invertase	3.9368	1.1e-12	2.87e-11	Up
ClCG01G019720	mRNA, clone: RTFL01-19-N09	3.9353	6.67e-29	8.69e-27	Up
ClCG05G020530	Zinc-finger protein 1	3.9332	1.98e-34	4.24e-32	Up
ClCG06G016320	ATP-binding cassette transporter	3.9304	1.83e-13	5.37e-12	Up
ClCG02G000540	ST63-2	3.9256	0.00012512	0.00064545	Up
ClCG07G013360	Unknown protein	3.924	7.52e-10	1.23e-08	Up
ClCG06G008280	proline-rich family protein LENGTH=169	3.9238	0.0026752	0.0090915	Up
ClCG03G002500	Nodulin-like / Major Facilitator Superfamily protein LENGTH=533	3.9225	1.74e-05	0.0001145	Up
ClCG06G001800	jasmonate-zim-domain protein 10 LENGTH=197	3.9066	1.27e-10	2.38e-09	Up
Novel00343	PREDICTED: heat shock 70 kDa protein cognate 1-like, partial [Eucalyptus grandis]	3.9027	4.74e-33	9.02e-31	Up
ClCG02G000580	TRICHOME BIREFRINGENCE-LIKE 7 LENGTH=445	3.9016	9.29e-22	7.13e-20	Up
ClCG07G002120	Spc97 / Spc98 family of spindle pole body (SBP) component LENGTH=127	3.8953	8.58e-26	9.54e-24	Up
ClCG08G016530	LIM domain protein LIM-2	3.8862	1.17e-05	7.99e-05	Up
ClCG09G008560	Kinase family protein	3.886	2.39e-13	6.88e-12	Up
ClCG07G003170	Zinc finger family protein	3.8833	1.69e-12	4.27e-11	Up
Novel00090	-	3.8812	0.0036719	0.011918	Up
ClCG11G019060	Auxin efflux carrier family protein	3.8794	5.38e-15	1.94e-13	Up
Novel00652	-	3.8782	2.92e-05	0.00018125	Up
ClCG02G015870	Peroxisomal carrier protein	3.8743	1.25e-28	1.62e-26	Up
ClCG11G019180	Cysteine/Histidine-rich C1 domain family protein	3.8733	2.96e-06	2.37e-05	Up
ClCG05G017270	RING finger and CHY zinc finger domain-containing protein	3.871	7.02e-22	5.49e-20	Up
ClCG05G022290	Unknown protein	3.8618	4.32e-30	6.17e-28	Up
ClCG05G013350	Adenylate kinase family-like protein	3.8563	6.11e-28	7.59e-26	Up
Novel00800	-	3.8485	0.00073505	0.0029809	Up
ClCG02G011850	Senescence/dehydration-associated protein-related LENGTH=452	3.8483	1.84e-18	9.92e-17	Up
ClCG05G012200	Unknown protein	3.8481	0.0036999	0.011993	Up
ClCG00G005640	Heat shock protein 90-1	3.8476	3.16e-11	6.48e-10	Up
ClCG10G005640	Protein COBRA, putative	3.8396	1.8e-06	1.51e-05	Up
ClCG08G010610	Dentin sialophosphoprotein	3.8374	3.2e-22	2.57e-20	Up
ClCG08G013620	AT5G28150-like protein	3.8347	4.46e-20	2.76e-18	Up
ClCG07G000440	Ice binding protein, putative	3.8336	1.88e-13	5.49e-12	Up
ClCG01G003040	Heat stress transcription factor B-2b	3.8328	9.99e-13	2.64e-11	Up
ClCG07G000470	Ankyrin repeat-containing protein, putative	3.8307	0.0034281	0.011226	Up
ClCG03G008870	Microsomal glutathione s-transferase, putative	3.8266	5.21e-11	1.03e-09	Up
ClCG06G007260	Oxidation resistance 1-like protein	3.825	5.3e-13	1.45e-11	Up
ClCG07G015960	COBRA-like protein	3.8226	0.00038683	0.0017267	Up
ClCG11G004010	B-box zinc finger family protein LENGTH=242	3.8198	0.0035632	0.011611	Up
ClCG00G002330	Photosystem Q(B) protein	3.8198	1.49e-25	1.65e-23	Up
ClCG10G004470	Abc transporter family protein	3.8173	0.0037515	0.012137	Up
ClCG06G014640	Protein kinase superfamily protein LENGTH=654	3.8164	1.29e-12	3.33e-11	Up
ClCG05G026220	RING finger protein	3.8124	3.72e-12	8.92e-11	Up
ClCG06G010680	Soul heme-binding family protein	3.8092	9.76e-06	6.8e-05	Up
ClCG02G001620	BHelix-loop-helix transcription factor	3.8076	0.0041081	0.013115	Up
ClCG10G022500	WRKY 7 transcription factor	3.7976	4.35e-18	2.24e-16	Up
ClCG05G001040	Aldose 1-epimerase	3.7956	1.3e-08	1.71e-07	Up
ClCG06G016490	Nodulin-like / Major Facilitator Superfamily protein LENGTH=533	3.7948	3.54e-08	4.31e-07	Up
ClCG01G000180	6-phosphogluconolactonase	3.7933	0.00031584	0.0014467	Up
ClCG05G008810	Spermidine synthase 1, putative	3.7908	3.21e-20	2.02e-18	Up
ClCG07G007520	ATP synthase subunit beta, chloroplastic	3.7903	8.93e-06	6.29e-05	Up
ClCG10G020570	DNA replication licensing factor MCM8, putative	3.7893	1.7e-05	0.00011199	Up
ClCG08G012660	Peptidyl-tRNA hydrolase II (PTH2) family protein	3.7889	1.09e-13	3.31e-12	Up
ClCG07G016260	Unknown protein	3.7872	0.0039502	0.012691	Up
ClCG04G002000	Protein kinase family protein	3.7844	0.0043485	0.013743	Up
ClCG01G020370	Thaumatin	3.779	1.37e-08	1.79e-07	Up
ClCG11G018670	2-succinylbenzoate-CoA ligase	3.7671	0.00028504	0.0013226	Up
ClCG02G011350	myb domain protein 10 LENGTH=239	3.7671	0.00042378	0.0018701	Up
ClCG04G012730	CASP-like protein 12	3.7655	2.32e-07	2.39e-06	Up
ClCG03G006840	Calcyclin-binding protein, putative	3.7646	1.32e-16	5.71e-15	Up
ClCG04G007880	Aldose reductase	3.7627	1.33e-14	4.58e-13	Up
Novel00824	hypothetical protein Csa_7G428965 [Cucumis sativus]	3.7618	0.0043742	0.013809	Up
ClCG03G001880	Auxin-regulated protein	3.7576	0.0010232	0.0039557	Up
ClCG01G005140	Hypersensitive induced response protein 4	3.756	2.68e-29	3.69e-27	Up
ClCG07G001010	Phosphate transporter 2	3.7526	0.004508	0.014189	Up
ClCG05G024030	Phosphate transporter PHO1 homolog 3	3.7499	0.0011415	0.0043594	Up
ClCG02G022200	Zinc finger A20 and AN1 domain-containing stress-associated protein	3.7498	5.91e-17	2.66e-15	Up
ClCG06G015510	COBRA-like protein	3.7461	0.00079224	0.003171	Up
ClCG10G021550	Encodes a protein involved in salt tolerance, names SIS (Salt Induced Serine rich). LENGTH=149	3.7431	1.99e-13	5.79e-12	Up
ClCG01G015840	Unknown protein	3.7423	1.56e-11	3.36e-10	Up
Novel00407	PREDICTED: putative glycosyltransferase 2 [Cucumis melo]	3.731	2.12e-31	3.48e-29	Up
ClCG05G007370	Trehalose 6-phosphate phosphatase	3.7283	3.26e-19	1.9e-17	Up
ClCG10G021220	FtsJ cell division protein-like	3.7277	1.25e-15	4.98e-14	Up
ClCG04G002200	Rhomboid domain containing 1	3.724	5.4e-19	3.1e-17	Up
ClCG04G008300	70 kDa heat shock protein	3.7209	1.78e-36	4.45e-34	Up
ClCG01G002340	D111/G-patch domain-containing family protein	3.7149	1.26e-05	8.56e-05	Up
ClCG09G011390	TRICHOME BIREFRINGENCE-LIKE 4 LENGTH=457	3.7145	3.85e-07	3.78e-06	Up
ClCG02G019120	CBL-interacting protein kinase 16	3.7134	6.89e-25	7.24e-23	Up
ClCG09G011440	NADH-ubiquinone oxidoreductase chain 1	3.712	0.0049025	0.015221	Up
ClCG01G000120	heat shock protein 21 LENGTH=227	3.7091	5.33e-24	4.92e-22	Up
ClCG02G011110	Mechanosensitive ion channel family protein LENGTH=849	3.7079	1.78e-08	2.29e-07	Up
ClCG04G010530	ABC transporter G family member	3.7063	0.0012523	0.0047268	Up
ClCG09G007470	Unknown protein	3.7053	1.26e-19	7.65e-18	Up
ClCG02G001760	Zinc finger protein CONSTANS-like protein	3.7024	1.21e-09	1.91e-08	Up
ClCG11G019010	Phosphate transporter	3.7022	3.03e-10	5.3e-09	Up
ClCG02G021160	Ribosomal-like protein	3.6996	5.85e-11	1.15e-09	Up
ClCG05G018050	PIF / Ping-Pong family of plant transposases LENGTH=406	3.699	4.17e-50	2.56e-47	Up
Novel00367	-	3.6988	0.00092414	0.0036234	Up
ClCG02G006150	UDP glycosyltransferase	3.6987	2.24e-08	2.83e-07	Up
ClCG11G001920	Zinc finger CCCH domain-containing protein	3.6982	1.85e-24	1.81e-22	Up
ClCG10G017550	Actin	3.6973	3.5e-07	3.47e-06	Up
ClCG01G003530	ACT domain-containing family protein	3.6963	1.86e-12	4.66e-11	Up
ClCG06G016440	Pentatricopeptide repeat-containing protein, putative	3.6908	1.76e-34	3.8e-32	Up
ClCG06G014000	Unknown protein	3.6835	3.84e-11	7.77e-10	Up
ClCG05G025570	Unknown protein	3.6823	0.00065527	0.0027047	Up
ClCG05G002950	Eukaryotic translation initiation factor 4G	3.6793	3.54e-15	1.32e-13	Up
Novel00696	-	3.6774	0.00071012	0.0028961	Up
ClCG10G010430	Beta-1,4-xylosidase	3.6774	0.004219	0.013392	Up
ClCG08G011050	mRNA, clone: RTFL01-43-H20	3.6763	1.21e-37	3.24e-35	Up
ClCG02G013960	Cytokinin dehydrogenase, putative	3.6692	6.55e-21	4.5e-19	Up
ClCG11G002550	Chromosome undetermined SCAF5157, whole genome shotgun sequence.	3.665	1.11e-10	2.1e-09	Up
ClCG04G000270	Ribulose bisphosphate carboxylase large chain	3.6619	1.06e-05	7.33e-05	Up
ClCG01G005190	Kinase, putative	3.6597	4.27e-08	5.1e-07	Up
ClCG03G015300	Membrane transporter	3.6584	2.44e-14	8.09e-13	Up
ClCG11G013250	C2 domain-containing family protein	3.657	1.88e-11	3.98e-10	Up
ClCG01G008570	Myb transcription factor	3.655	5.37e-11	1.06e-09	Up
ClCG05G026230	Heat shock protein, putative	3.6519	1.26e-10	2.36e-09	Up
ClCG11G014660	Unknown protein	3.6513	0.0057088	0.017317	Up
ClCG03G015760	Mitochondrial carrier protein-like	3.6442	2.14e-22	1.76e-20	Up
ClCG00G002280	NAC-domain protein 18	3.6402	3.73e-17	1.73e-15	Up
ClCG11G008150	Ribosomal protein S19	3.6386	0.00014288	0.00072491	Up
ClCG01G018500	GRAM domain-containing protein / ABA-responsive protein-related LENGTH=280	3.6381	2.2e-15	8.35e-14	Up
ClCG09G013020	Unknown protein	3.6347	0.00011482	0.00059997	Up
ClCG08G012070	MTD1	3.6327	8.98e-10	1.45e-08	Up
ClCG07G004840	Beta-glucanase	3.6309	0.0028247	0.0095359	Up
ClCG11G018550	Membrane lipoprotein lipid attachment site-containing protein-like	3.6248	4.79e-16	1.96e-14	Up
ClCG11G019020	Heavy metal transport/detoxification superfamily protein LENGTH=183	3.6236	0.0010835	0.0041592	Up
ClCG03G000130	WRKY transcription factor 07	3.6211	1.5e-49	8.65e-47	Up
ClCG01G013140	Radical-induced cell death 1	3.6181	2.11e-12	5.25e-11	Up
ClCG03G007980	NAC domain protein,	3.6173	7.55e-07	6.9e-06	Up
ClCG02G008590	Ras-related protein Rab-37	3.6156	9.62e-08	1.08e-06	Up
ClCG07G010440	60S ribosomal protein L10	3.6113	2.44e-38	6.71e-36	Up
ClCG02G006090	CBS domain-containing family protein	3.6099	2.04e-12	5.09e-11	Up
Novel00889	-	3.608	1.67e-05	0.00011034	Up
Novel00038	Cell wall-associated hydrolase, partial [Medicago truncatula]	3.6031	3.32e-05	0.00020334	Up
ClCG08G013480	serine-rich protein-related LENGTH=220	3.5988	2.33e-08	2.93e-07	Up
ClCG05G006290	Ethylene-responsive transcription factor 3	3.5952	0.0047961	0.014942	Up
ClCG07G003500	ER glycerol-phosphate acyltransferase	3.5911	0.0067939	0.020059	Up
ClCG10G013100	Respiratory burst oxidase-like protein	3.589	1.73e-30	2.58e-28	Up
ClCG09G011300	Ring finger protein, putative	3.589	7.27e-21	4.94e-19	Up
ClCG05G022210	Ribose-5-phosphate isomerase-like protein	3.5872	1.22e-24	1.24e-22	Up
ClCG09G005050	DELLA protein	3.5871	9.59e-14	2.96e-12	Up
ClCG08G014450	Glyoxal oxidase-related family protein	3.5863	0.007243	0.021192	Up
ClCG08G015600	myb domain protein 73 LENGTH=320	3.585	0.0014258	0.0052947	Up
ClCG05G024510	Unknown protein	3.5805	0.00017585	0.00086562	Up
ClCG11G015820	Bzip transcription factor-like	3.5776	2.07e-18	1.11e-16	Up
ClCG08G000370	ATP synthase subunit alpha	3.5753	2.08e-07	2.17e-06	Up
ClCG03G007720	Dof zinc finger protein	3.5729	1.85e-07	1.95e-06	Up
ClCG03G017350	Hypoxia-responsive family protein	3.5713	5.12e-36	1.25e-33	Up
ClCG09G021840	Calmodulin-like protein	3.5695	3.41e-06	2.68e-05	Up
ClCG03G000870	Cytochrome P450, putative	3.5666	0.00035042	0.0015846	Up
ClCG04G007570	Encodes a protein involved in salt tolerance, names SIS (Salt Induced Serine rich). LENGTH=149	3.5554	1.57e-15	6.12e-14	Up
Novel00433	PREDICTED: uncharacterized protein LOC102603354 [Solanum tuberosum]	3.5539	4.51e-09	6.51e-08	Up
ClCG03G011610	Activator of 90 kDa heat shock protein ATPase	3.5534	1.19e-18	6.57e-17	Up
ClCG10G005270	Lactoylglutathione lyase, putative	3.5526	2.34e-08	2.93e-07	Up
ClCG07G002530	Zinc finger CCCH domain-containing protein	3.5512	0.0010072	0.0039058	Up
ClCG09G005220	Alpha/beta-Hydrolases superfamily protein	3.5482	1.4e-12	3.6e-11	Up
ClCG04G006030	Transposon Ty2-F Gag-Pol polyprotein	3.5482	1.87e-05	0.00012182	Up
ClCG05G022180	S-adenosyl-L-methionine-dependent methyltransferases superfamily protein LENGTH=261	3.5471	6.97e-11	1.36e-09	Up
ClCG03G004920	Tryptophan synthase beta chain, putative	3.545	6.57e-10	1.09e-08	Up
ClCG01G017200	U-box domain-containing protein 4	3.5397	1.27e-43	4.72e-41	Up
ClCG10G015510	DNA repair protein recA-like protein	3.5373	4.79e-21	3.37e-19	Up
ClCG04G008220	WD-repeat protein, putative	3.5347	0.0024298	0.0084028	Up
ClCG01G023180	Unknown protein	3.5301	0.00037169	0.0016669	Up
ClCG08G009170	Genomic DNA, chromosome 3, P1 clone: MAG2	3.5263	4.98e-06	3.75e-05	Up
ClCG00G006020	Glutamate decarboxylase, putative	3.5245	0.0042092	0.013372	Up
Novel00001	-	3.524	1.1e-06	9.7e-06	Up
ClCG06G017780	Argininosuccinate synthase	3.523	4.99e-11	9.93e-10	Up
ClCG03G008750	cDNA, clone: J100026I16, full insert sequence	3.5206	5.29e-08	6.21e-07	Up
ClCG04G008600	Gb|AAC98056.1	3.5205	0.0033584	0.011043	Up
ClCG02G017390	Myelin transcription factor 1	3.519	0.00045597	0.0019919	Up
ClCG09G019720	Plant-specific domain TIGR01615 family protein	3.5134	1.81e-18	9.77e-17	Up
ClCG04G007790	Glycine rich protein, putative	3.5094	0.00017673	0.00086948	Up
Novel00957	-	3.5056	0.00035011	0.0015836	Up
ClCG01G002720	Unknown protein	3.5035	1.77e-18	9.61e-17	Up
ClCG03G015050	Kinase family protein	3.5009	3.93e-06	3.04e-05	Up
ClCG01G020050	S-adenosyl-L-methionine-dependent methyltransferases superfamily protein LENGTH=895	3.4988	8.04e-13	2.16e-11	Up
ClCG10G019770	UDP-Glycosyltransferase superfamily protein LENGTH=496	3.4967	3.12e-05	0.0001924	Up
ClCG09G002150	Heat shock 70 kDa protein, putative	3.4888	1.26e-22	1.05e-20	Up
ClCG09G004750	NAD(P)-binding Rossmann-fold superfamily protein LENGTH=257	3.4835	0.0011593	0.0044179	Up
ClCG03G011260	Cytochrome P450	3.4823	0.0060408	0.01818	Up
ClCG09G013290	Unknown protein	3.4801	0.00015951	0.00079733	Up
ClCG05G019890	Cytochrome P450	3.4796	0.0077954	0.022561	Up
ClCG02G024260	GDSL esterase/lipase	3.4777	7.62e-07	6.95e-06	Up
ClCG07G004480	S-adenosyl-L-methionine-dependent methyltransferases superfamily protein LENGTH=589	3.474	8.49e-13	2.27e-11	Up
ClCG01G021770	WRKY transcription factor 31	3.4739	3.58e-31	5.77e-29	Up
ClCG05G015860	Unknown protein	3.4736	1.46e-12	3.73e-11	Up
ClCG04G006680	PRA1 (Prenylated rab acceptor) family protein LENGTH=118	3.4704	0.001372	0.0051267	Up
ClCG01G016870	Protein kinase-like protein	3.4691	2.17e-06	1.78e-05	Up
ClCG01G012200	Ef-hand calcium binding protein, putative	3.4674	3.45e-15	1.29e-13	Up
ClCG08G009610	Dehydrin	3.4672	8.58e-13	2.28e-11	Up
ClCG05G007870	Leucine-rich repeat receptor-like protein kinase family protein LENGTH=1045	3.4665	0.0057798	0.017502	Up
ClCG10G007370	Chloride channel c	3.4664	2.01e-25	2.2e-23	Up
ClCG07G014860	Arabinogalactan protein 41	3.4642	3.83e-11	7.77e-10	Up
ClCG05G015810	Chalcone-flavanone isomerase family protein LENGTH=398	3.463	7.39e-36	1.76e-33	Up
ClCG10G007610	GTPase Der	3.4617	6.93e-12	1.58e-10	Up
ClCG03G002070	YrdC domain-containing protein, mitochondrial	3.4613	3.8e-21	2.7e-19	Up
ClCG07G015760	WD repeat-containing protein	3.4609	2.69e-25	2.92e-23	Up
ClCG03G005150	(2R)-phospho-3-sulfolactate synthase-related family protein	3.4598	2.08e-12	5.17e-11	Up
ClCG09G004040	DNA-directed RNA polymerase II subunit J	3.4586	0.0068164	0.020116	Up
ClCG05G017680	Zinc finger CCCH domain-containing protein	3.4585	2.2e-10	3.96e-09	Up
ClCG10G021170	Phantastica	3.4555	0.0093937	0.02636	Up
ClCG08G013090	Boron transporter, putative	3.4541	0.010224	0.028351	Up
ClCG08G017330	Ankyrin repeat-containing protein, putative	3.4523	2.25e-07	2.32e-06	Up
ClCG11G000560	Cytochrome C-2	3.4502	2.66e-28	3.37e-26	Up
ClCG04G005190	NAC-domain containing protein	3.4497	8.7e-07	7.85e-06	Up
ClCG05G003550	3-ketoacyl-CoA thiolase B, putative	3.4469	3.72e-12	8.91e-11	Up
ClCG00G001520	NAD(P)H-quinone oxidoreductase subunit 4L, chloroplastic	3.4406	5.08e-06	3.82e-05	Up
ClCG08G002930	Unknown protein	3.437	9.27e-06	6.49e-05	Up
Novel00291	-	3.4364	0.00042504	0.0018748	Up
ClCG05G011200	calmodulin like 23 LENGTH=157	3.4351	1.9e-11	4.01e-10	Up
ClCG05G016410	Chaperone clpb, putative	3.4293	1.15e-16	5.03e-15	Up
ClCG01G006190	cDNA, clone: J100026I16, full insert sequence	3.4152	2.67e-16	1.12e-14	Up
ClCG02G010460	AT4g35320/F23E12_120	3.4135	1.86e-10	3.39e-09	Up
ClCG06G013660	basic helix-loop-helix (bHLH) DNA-binding superfamily protein LENGTH=264	3.4111	8.21e-25	8.48e-23	Up
Novel00175	-	3.4086	2.89e-10	5.09e-09	Up
Novel00752	-	3.4077	0.010706	0.029482	Up
ClCG02G019200	WRKY DNA-binding protein 25 LENGTH=393	3.4069	3.1e-06	2.47e-05	Up
ClCG03G014830	Ethylene-responsive transcription factor	3.4051	0.00022349	0.0010667	Up
ClCG09G019080	myb domain protein 24 LENGTH=214	3.4051	7.41e-06	5.3e-05	Up
ClCG09G013550	Actin	3.3996	2.28e-13	6.59e-12	Up
ClCG05G004060	Acid phosphatase 1, putative	3.3914	5.34e-05	0.00030781	Up
ClCG05G026780	Response regulator 6	3.3905	6.5e-15	2.32e-13	Up
Novel00872	PREDICTED: exopolygalacturonase-like [Cucumis sativus]	3.3886	0.011513	0.031418	Up
ClCG02G003180	receptor kinase 1 LENGTH=843	3.3859	3.9e-16	1.61e-14	Up
ClCG09G004570	Endoglucanase	3.3785	7e-05	0.00038674	Up
ClCG10G022200	ALC-interacting protein 1 LENGTH=427	3.378	7e-08	8.07e-07	Up
ClCG01G008190	ATP-dependent RNA helicase	3.3768	4.48e-13	1.24e-11	Up
ClCG03G017320	Arginine/serine-rich splicing factor	3.375	2.53e-34	5.28e-32	Up
ClCG02G012900	TMV response-related protein	3.3749	0.00029799	0.0013757	Up
ClCG05G019900	Coenzyme Q-binding protein COQ10 homolog B, mitochondrial	3.3699	9.34e-25	9.55e-23	Up
ClCG10G016770	Cell number regulator 5	3.3696	1.41e-20	9.08e-19	Up
ClCG01G021060	Unknown protein	3.3671	0.002636	0.0089819	Up
ClCG03G001680	p-hydroxybenzoic acid efflux pump subunit aaeB	3.3662	0.011727	0.031882	Up
ClCG05G007620	Protein phosphatase 2C family protein LENGTH=416	3.361	1.66e-08	2.14e-07	Up
ClCG03G008600	Protein of unknown function (DUF640) LENGTH=196	3.3604	1.02e-22	8.61e-21	Up
ClCG08G016680	Basic-leucine zipper (bZIP) transcription factor family protein LENGTH=262	3.354	0.012482	0.033665	Up
ClCG10G013920	Kinase-like protein	3.3533	4.11e-15	1.52e-13	Up
ClCG05G005240	Protein kinase superfamily protein LENGTH=470	3.3533	1.85e-17	8.85e-16	Up
Novel00398	PREDICTED: ammonium transporter 1 member 1-like [Cucumis melo]	3.3514	9.17e-07	8.21e-06	Up
ClCG10G008940	RNA-directed DNA polymerase (Reverse transcriptase); Ribonuclease H	3.3501	0.012231	0.033078	Up
ClCG01G000550	Polypyrimidine tract binding protein, putative	3.3476	6.62e-06	4.78e-05	Up
ClCG01G000710	Acidic endochitinase	3.3472	4.12e-05	0.00024544	Up
ClCG03G014950	Early auxin response protein	3.3427	3.03e-05	0.0001878	Up
ClCG09G011000	GDP-L-galactose phosphorylase	3.3409	3.07e-18	1.62e-16	Up
ClCG11G009350	Regulator of chromosome condensation (RCC1) family with FYVE zinc finger domain LENGTH=1139	3.3397	0.00011041	0.00057988	Up
ClCG06G016780	LIM domain protein	3.3387	2.08e-16	8.81e-15	Up
ClCG02G011340	Unknown protein	3.337	0.012405	0.033472	Up
ClCG09G007490	Transposon Ty1-PL Gag-Pol polyprotein	3.3366	0.00014626	0.00074026	Up
ClCG10G006530	Cotton fiber expressed protein	3.3316	1.24e-07	1.37e-06	Up
ClCG06G000420	NAD(P)H-quinone oxidoreductase subunit 6	3.3312	0.00044843	0.0019634	Up
ClCG04G012530	Sucrose synthase 6	3.331	0.0030024	0.010043	Up
ClCG01G006290	Senescence-associated protein, putative	3.3298	6.47e-27	7.73e-25	Up
ClCG11G008380	Galactose-binding protein	3.3296	1.07e-20	7.12e-19	Up
ClCG04G012570	Xyloglucan endotransglucosylase/hydrolase protein 9, putative	3.324	0.0026237	0.0089446	Up
Novel00447	PREDICTED: uncharacterized protein LOC103497556 isoform X1 [Cucumis melo]	3.323	0.00017952	0.00087992	Up
ClCG01G006150	Unknown protein	3.3224	5.32e-05	0.0003067	Up
ClCG01G017140	Cytochrome P450, putative	3.317	8.52e-23	7.27e-21	Up
ClCG06G006540	Calmodulin, putative	3.316	2.76e-07	2.79e-06	Up
ClCG09G002650	Pm27 protein	3.3156	1.6e-19	9.61e-18	Up
ClCG09G006360	Unknown protein	3.3148	8.45e-05	0.00045743	Up
ClCG09G004780	Protein phosphatase-2C	3.3131	2.14e-12	5.29e-11	Up
ClCG08G014140	Protein PXR1	3.311	5.34e-22	4.23e-20	Up
ClCG09G011030	Extracellular ligand-gated ion channel	3.3098	6.94e-12	1.58e-10	Up
ClCG06G016390	Nitrate transporter 1.2a	3.309	1.38e-06	1.19e-05	Up
ClCG10G019460	At5g51670-like protein	3.3062	0.013554	0.036068	Up
ClCG08G007240	ATP-dependent RNA helicase	3.3061	3.03e-29	4.11e-27	Up
ClCG07G015290	NAC domain protein	3.3048	1.36e-24	1.36e-22	Up
ClCG09G001390	Alanine aminotransferase	3.303	1.38e-22	1.14e-20	Up
ClCG02G015900	Mevalonate kinase	3.2999	2.08e-11	4.35e-10	Up
ClCG01G001410	Unknown protein	3.2997	4.73e-12	1.11e-10	Up
ClCG05G020580	Cyclin d, putative	3.2978	1.56e-05	0.00010356	Up
ClCG11G002830	Plant Tudor-like RNA-binding protein LENGTH=326	3.2977	2.02e-18	1.08e-16	Up
ClCG05G021360	laccase 11 LENGTH=557	3.2948	0.003945	0.012677	Up
ClCG11G015790	Transcription factor IIIB 90 kDa subunit	3.2933	8.1e-05	0.00044056	Up
ClCG11G005360	LuxR family transcriptional regulator	3.2925	0.0044155	0.013932	Up
ClCG05G017080	U-box domain-containing protein	3.2905	0.004297	0.013601	Up
Novel00264	-	3.2897	0.0012647	0.0047681	Up
ClCG06G009960	auxin-regulated gene involved in organ size LENGTH=130	3.2866	3.26e-06	2.58e-05	Up
ClCG03G005710	Tir-nbs resistance protein	3.2862	0.014517	0.038208	Up
ClCG05G008760	Trehalose-6-phosphate phosphatase	3.2844	0.014026	0.037103	Up
ClCG07G007380	ATP synthase subunit alpha, chloroplastic	3.2824	0.0018925	0.0067521	Up
ClCG01G014240	IFA binding protein	3.2802	0.00041604	0.0018419	Up
ClCG07G010720	Leucine-rich repeat (LRR) family protein LENGTH=847	3.2779	0.014243	0.037583	Up
ClCG01G019520	Unknown protein	3.2721	8.56e-12	1.93e-10	Up
ClCG02G011610	Eukaryotic translation initiation factor 4B	3.2671	2.25e-38	6.29e-36	Up
ClCG05G018550	Glyoxal oxidase-related family protein	3.2665	0.00057721	0.0024305	Up
ClCG11G014200	Phi-1-like phosphate-induced protein	3.2629	0.0031992	0.010588	Up
ClCG08G005280	Unknown protein	3.2624	0.0044218	0.01395	Up
ClCG05G024040	GCK domain-containing protein LENGTH=179	3.2579	3.7e-23	3.26e-21	Up
ClCG08G017100	Mitochondrial carrier protein-like	3.2538	2.25e-13	6.52e-12	Up
ClCG07G002930	Unknown protein	3.2508	2.51e-06	2.04e-05	Up
ClCG08G009670	Hydroxyproline-rich glycoprotein	3.2493	6.72e-10	1.11e-08	Up
ClCG05G002480	tRNA (guanine-N-7) methyltransferase LENGTH=312	3.246	4.53e-19	2.63e-17	Up
ClCG01G009880	Unknown protein	3.2445	0.015464	0.040264	Up
ClCG06G016330	ABC transporter family protein	3.2426	5.18e-14	1.64e-12	Up
ClCG10G016680	ATP synthase subunit c, chloroplastic	3.2393	0.00085495	0.0033898	Up
ClCG08G011980	Radical-induced cell death 1	3.2384	5.64e-12	1.31e-10	Up
ClCG02G005970	Unknown protein	3.2375	1.46e-12	3.74e-11	Up
ClCG09G012650	Unknown protein	3.2337	1.54e-11	3.31e-10	Up
ClCG09G003960	Unknown protein	3.2333	3.86e-08	4.65e-07	Up
ClCG00G004770	Chaperone protein dnaJ	3.2321	0.0044545	0.014034	Up
ClCG01G001930	Ethylene-responsive transcription factor 13	3.2307	6.21e-09	8.66e-08	Up
ClCG10G019160	BZIP transcription factor family protein	3.2274	3.48e-20	2.18e-18	Up
ClCG11G015870	NAC domain protein	3.2267	1.97e-13	5.75e-12	Up
ClCG02G010780	Photosystem I P700 chlorophyll a apoprotein A1	3.2267	2.53e-10	4.51e-09	Up
ClCG05G025240	Xyloglucan endotransglucosylase/hydrolase 5	3.2234	0.013656	0.036282	Up
ClCG10G000100	Serine/threonine-protein phosphatase	3.2204	0.016231	0.041909	Up
Novel00985	-	3.2198	0.0029302	0.0098336	Up
ClCG11G003660	Transmembrane 9 superfamily protein member 2	3.2189	3.49e-21	2.49e-19	Up
ClCG02G002110	Ribonuclease 3 family protein	3.218	1.17e-11	2.57e-10	Up
ClCG09G014900	Retrotransposon protein, putative, unclassified	3.2162	0.0031581	0.010485	Up
ClCG02G001990	Laccase-like protein	3.2155	2.61e-08	3.25e-07	Up
ClCG02G001190	Kelch-like protein	3.2154	1.95e-06	1.62e-05	Up
ClCG02G007430	unknown protein; FUNCTIONS IN: molecular_function unknown; INVOLVED IN: biological_process unknown; LOCATED IN: endomembrane system; EXPRESSED IN: 17 plant structures; EXPRESSED DURING: 10 growth stages; Has 35333 Blast hits to 34131 proteins in 2444 species: Archae - 798; Bacteria - 22429; Metazoa - 974; Fungi - 991; Plants - 531; Viruses - 0; Other Eukaryotes - 9610 (source: NCBI BLink). LENGTH…	3.2152	6.8e-17	3.04e-15	Up
ClCG06G004490	WRKY DNA-binding protein 48 LENGTH=399	3.2146	6.89e-10	1.14e-08	Up
ClCG02G015520	Proline-rich extensin-like family protein LENGTH=895	3.2144	6.79e-15	2.41e-13	Up
ClCG09G021060	Multidrug resistance protein ABC transporter family	3.2127	4.42e-18	2.27e-16	Up
ClCG07G008310	Zinc finger family protein	3.2122	2.59e-14	8.56e-13	Up
ClCG05G021240	Cysteine proteinase-like protein	3.2066	1.82e-09	2.79e-08	Up
ClCG02G011240	Photosystem II reaction center protein J	3.2056	0.0014204	0.0052807	Up
ClCG05G010290	Retrotransposon protein, putative, unclassified	3.2042	3.39e-12	8.18e-11	Up
ClCG11G007960	LL-diaminopimelate aminotransferase	3.2031	4.35e-07	4.22e-06	Up
ClCG01G022770	Dof zinc finger protein	3.2023	0.003765	0.01217	Up
ClCG04G011060	receptor kinase 2 LENGTH=847	3.1991	5.95e-12	1.38e-10	Up
ClCG05G000880	Cyclic nucleotide-gated channel C	3.1987	3.48e-11	7.1e-10	Up
ClCG06G013360	NADPH--cytochrome P450 reductase	3.1964	3.37e-33	6.47e-31	Up
ClCG02G018590	Mitochondrial import receptor subunit TOM34	3.1946	4.66e-15	1.71e-13	Up
ClCG09G005920	Universal stress family protein	3.1943	3.03e-24	2.87e-22	Up
ClCG07G015950	COBRA-like protein	3.194	1.21e-12	3.14e-11	Up
ClCG01G012740	Unknown protein	3.1893	4.27e-05	0.00025308	Up
ClCG04G009810	Nuclear transcription factor Y subunit B-3	3.1876	0.0066533	0.019696	Up
ClCG08G015640	Ribosomal protein S3	3.1869	5.64e-07	5.32e-06	Up
ClCG00G001300	Membrane protein, putative	3.1856	0.0030097	0.01006	Up
ClCG04G000240	Unknown protein	3.1845	8.48e-08	9.6e-07	Up
ClCG02G000830	Limonene synthase	3.1816	1.86e-05	0.00012122	Up
ClCG02G024090	Peptidyl-prolyl cis-trans isomerase D	3.1813	2.41e-32	4.32e-30	Up
ClCG03G006440	BAG family molecular chaperone regulator 3	3.1812	0.0088003	0.024956	Up
ClCG09G001030	Lipoxygenase	3.1791	3.18e-08	3.91e-07	Up
ClCG10G022440	Leucine-rich receptor-like protein kinase family protein LENGTH=1136	3.1781	9.83e-21	6.59e-19	Up
ClCG10G022540	hydroxyproline-rich glycoprotein family protein LENGTH=302	3.1776	0.0002715	0.0012647	Up
ClCG11G002980	Nitrate transporter	3.1776	0.0093165	0.026174	Up
ClCG11G015130	GATA transcription factor	3.1761	0.00059823	0.002504	Up
ClCG11G003950	Glycosyl hydrolase family 3 protein	3.175	0.00058335	0.002452	Up
ClCG03G000990	RNA binding protein, putative	3.1744	1.12e-20	7.42e-19	Up
ClCG10G018420	Late embryogenesis abundant (LEA) hydroxyproline-rich glycoprotein family LENGTH=227	3.1742	4.27e-07	4.15e-06	Up
ClCG05G014150	galacturonosyltransferase 14 LENGTH=532	3.1728	4.87e-27	5.86e-25	Up
ClCG05G018670	Thioredoxin	3.1716	3.19e-06	2.53e-05	Up
ClCG11G007360	Reverse transcriptase	3.1715	0.00045998	0.0020071	Up
ClCG03G009890	Retrotransposon protein, putative, unclassified	3.1714	9.31e-16	3.71e-14	Up
ClCG08G014330	Gibberellin-regulated protein 1, putative	3.1704	0.0038884	0.012525	Up
ClCG10G017020	Unknown protein	3.1691	1.04e-09	1.66e-08	Up
ClCG01G005260	ATP-dependent RNA helicase RhlB	3.1678	1.83e-31	3.02e-29	Up
ClCG04G002860	Unknown protein	3.1617	0.00031651	0.0014492	Up
ClCG05G011570	GAI-like protein	3.1615	1.56e-12	3.96e-11	Up
ClCG11G014760	MADS-box transcription factor 57	3.1594	7.5e-07	6.86e-06	Up
ClCG02G010000	Phosphoglycerate mutase family protein	3.159	2.77e-13	7.9e-12	Up
ClCG11G016560	MYB transcription factor-like	3.1571	0.0015762	0.0057664	Up
ClCG09G018210	ATP-dependent zinc metalloprotease FtsH	3.1569	1.35e-12	3.49e-11	Up
ClCG02G023770	Peroxidase	3.1554	3.89e-05	0.00023362	Up
ClCG01G006250	B3 domain-containing protein	3.1536	0.00046736	0.00203	Up
ClCG05G003500	Vesicle-associated membrane protein, putative	3.1533	2.07e-08	2.63e-07	Up
ClCG08G002830	Unknown protein	3.1506	0.0070542	0.020721	Up
ClCG06G009080	Virulent strain associated lipoprotein, putative	3.1493	0.0094978	0.026609	Up
ClCG02G022180	Poly [ADP-ribose] polymerase, putative	3.1432	4.67e-05	0.00027307	Up
ClCG01G024040	Major facilitator superfamily protein LENGTH=591	3.1422	6.51e-27	7.73e-25	Up
ClCG08G006060	Calmodulin-like protein	3.1393	3.6e-06	2.81e-05	Up
ClCG08G004250	Unknown protein	3.1388	0.019391	0.048639	Up
ClCG01G017230	extensin proline-rich 1 LENGTH=761	3.1346	2.2e-06	1.8e-05	Up
ClCG06G008920	Apocytochrome f	3.1344	0.00068371	0.0028075	Up
ClCG09G016600	Kinase, putative	3.1343	1.07e-05	7.41e-05	Up
Novel00430	-	3.1318	0.0015085	0.0055453	Up
ClCG00G001480	Chromodomain-helicase-DNA-binding protein 3	3.1285	0.00012655	0.0006516	Up
ClCG05G014160	Unknown protein	3.1274	1.69e-16	7.22e-15	Up
ClCG05G024780	Galectin	3.1268	1.43e-08	1.86e-07	Up
ClCG07G011150	Late embryogenesis abundant (LEA) hydroxyproline-rich glycoprotein family member	3.1264	1.32e-06	1.14e-05	Up
ClCG02G023690	Unknown protein	3.1254	2.11e-24	2.05e-22	Up
ClCG06G006710	Sieve element occlusion protein 1	3.1251	0.0092758	0.026068	Up
ClCG00G004020	Multidrug resistance protein ABC transporter family	3.1216	0.0032784	0.010814	Up
ClCG03G005210	Terpene synthase 3	3.1211	0.00033868	0.0015378	Up
ClCG04G009020	Aquaporin	3.1195	1.2e-06	1.05e-05	Up
ClCG02G006850	Endo-1,4-beta-xylanase C, putative	3.1193	1.25e-06	1.08e-05	Up
ClCG01G010220	Unknown protein	3.1188	2.36e-05	0.00014997	Up
ClCG02G004730	Cysteine proteinase 1	3.1186	1.31e-16	5.65e-15	Up
ClCG10G002980	Exostosin family protein	3.1165	4.79e-15	1.75e-13	Up
ClCG02G002190	Auxin-responsive family protein	3.1127	1.45e-15	5.68e-14	Up
ClCG03G014210	Bifunctional inhibitor/lipid-transfer protein/seed storage 2S albumin superfamily protein	3.1122	0.00078778	0.0031568	Up
ClCG02G021340	60 kDa chaperonin	3.1117	1.18e-16	5.14e-15	Up
ClCG02G023700	Unknown protein	3.108	1.96e-12	4.92e-11	Up
ClCG10G008500	ATP synthase subunit c, chloroplastic	3.1068	0.0002669	0.001246	Up
ClCG06G002330	Late elongated hypocotyl and circadian clock associated-1-like protein 2	3.1067	7.56e-21	5.12e-19	Up
ClCG01G001550	Unknown protein	3.1047	6.73e-05	0.00037403	Up
ClCG11G002860	Zinc finger CCCH domain-containing protein	3.1033	3.43e-15	1.29e-13	Up
ClCG02G013090	B3 domain-containing protein	3.1027	2.13e-15	8.15e-14	Up
ClCG08G013380	SYNC1 protein	3.0991	7.87e-09	1.08e-07	Up
ClCG07G014490	Jasmonate ZIM-domain protein 3b	3.0988	5.03e-15	1.83e-13	Up
ClCG10G008680	Unknown protein	3.0952	8.4e-10	1.36e-08	Up
ClCG07G014540	Lipase class 3 family protein	3.0951	5.11e-16	2.08e-14	Up
ClCG10G000390	Unknown protein	3.0949	0.0049473	0.015345	Up
ClCG09G005960	Prostaglandin E synthase 3	3.0945	1.2e-16	5.23e-15	Up
ClCG04G009320	Unknown protein	3.0945	0.010459	0.028912	Up
ClCG09G005930	E3 ubiquitin-protein ligase BAH1	3.0927	5.89e-14	1.86e-12	Up
ClCG01G016820	Unknown protein	3.092	5.14e-13	1.41e-11	Up
ClCG10G009830	Unknown protein	3.0907	4.04e-09	5.87e-08	Up
ClCG02G017310	Wound-responsive family protein LENGTH=86	3.0893	0.0023287	0.0081105	Up
ClCG09G014170	Unknown protein	3.0888	1.58e-12	4e-11	Up
ClCG01G007760	sensitivity to red light reduced protein (SRR1) LENGTH=275	3.0862	2.18e-14	7.28e-13	Up
ClCG05G003070	Unknown protein	3.0847	1.55e-07	1.67e-06	Up
ClCG03G014720	Lysine-ketoglutarate reductase/saccharopine dehydrogenase	3.0828	5.86e-06	4.31e-05	Up
ClCG01G017260	Unknown protein	3.0774	0.0062193	0.018628	Up
ClCG10G015080	S2-RNase protein	3.074	0.0048416	0.015064	Up
ClCG08G016160	Cyclin D3.1 protein	3.0709	3.13e-05	0.00019279	Up
Novel00704	-	3.0698	0.0007724	0.0031056	Up
ClCG10G010540	Peroxisomal membrane protein MPV17	3.0651	1.15e-10	2.17e-09	Up
ClCG05G004370	Ethylene-responsive transcription factor 1B, putative	3.0643	7.88e-11	1.52e-09	Up
ClCG03G014890	Jasmonate-zim-domain protein 1	3.0643	5.98e-12	1.38e-10	Up
ClCG00G000740	Membrane protein, putative	3.0642	0.0062025	0.018581	Up
ClCG06G003290	BTB/POZ domain-containing family protein	3.0635	1.91e-39	5.76e-37	Up
ClCG06G010460	Acyl-ACP thioesterase	3.0618	9.58e-11	1.83e-09	Up
Novel00744	PREDICTED: uncharacterized protein LOC103496664 [Cucumis melo]	3.0616	6.03e-05	0.0003414	Up
ClCG01G018250	Alcohol dehydrogenase, putative	3.0615	6.16e-08	7.18e-07	Up
ClCG06G015410	Sterile alpha motif (SAM) domain-containing protein LENGTH=278	3.056	1.94e-15	7.5e-14	Up
ClCG11G010960	Tetratricopeptide repeat (TPR)-like superfamily protein LENGTH=936	3.0535	0.004854	0.015098	Up
ClCG02G001100	Ethylene-responsive transcription factor 4	3.0528	6.02e-14	1.9e-12	Up
ClCG06G011920	Transmembrane protein	3.0485	1.63e-08	2.1e-07	Up
ClCG07G007510	Ribulose bisphosphate carboxylase large chain	3.0482	2.3e-10	4.13e-09	Up
ClCG00G000640	Chaperone protein dnaJ	3.0476	5.96e-23	5.16e-21	Up
ClCG09G009820	ureidoglycolate hydrolases LENGTH=192	3.0465	8.38e-13	2.24e-11	Up
ClCG04G010750	Terminal flower 1	3.0463	0.007908	0.022824	Up
ClCG11G003130	Tetratricopeptide repeat (TPR)-like superfamily protein LENGTH=290	3.0445	7.76e-12	1.77e-10	Up
ClCG10G014170	Polygalacturonase QRT3	3.0443	0.0083604	0.023862	Up
ClCG10G018310	U-box domain-containing protein	3.0407	6.21e-11	1.21e-09	Up
ClCG08G018030	At1g70420/F17O7_4	3.0345	3.84e-18	2e-16	Up
ClCG09G002720	Biotin carboxyl carrier protein of acetyl-CoA carboxylase, putative	3.0337	6.58e-05	0.00036665	Up
ClCG05G024620	Homeobox-leucine zipper-like protein	3.0312	4.19e-06	3.21e-05	Up
ClCG07G007950	from the Czech 'roh' meaning 'corner' LENGTH=415	3.0283	4.96e-16	2.02e-14	Up
ClCG01G001300	Unknown protein	3.0243	0.0052058	0.016003	Up
ClCG05G000270	Zinc ion binding protein	3.0233	0.0089033	0.025199	Up
ClCG02G004690	CM0216.450.nc protein	3.0218	3.88e-08	4.67e-07	Up
ClCG10G020000	Major facilitator superfamily protein LENGTH=577	3.0183	0.012712	0.034164	Up
ClCG09G011810	Tetratricopeptide repeat (TPR)-like superfamily protein LENGTH=274	3.0178	6.37e-14	2e-12	Up
ClCG04G001510	Maturase	3.0175	0.010281	0.028493	Up
ClCG06G001230	Dynamin, putative	3.0162	1.88e-07	1.98e-06	Up
ClCG11G012920	Protein kinase superfamily protein LENGTH=509	3.0153	3.03e-07	3.05e-06	Up
ClCG02G003390	Pentatricopeptide repeat (PPR) superfamily protein LENGTH=195	3.0128	2.27e-11	4.71e-10	Up
ClCG10G009930	Genomic DNA, chromosome 3, P1 clone: MMB12	3.0124	1.97e-12	4.93e-11	Up
ClCG03G002060	Unknown protein	3.0088	6.95e-10	1.14e-08	Up
ClCG09G021900	Phosphate transporter PHO1 homolog 3	3.0077	6.25e-06	4.55e-05	Up
ClCG01G013240	Genomic DNA, chromosome 3, P1 clone: MGD8	3.0057	0.00033656	0.0015289	Up
ClCG09G000080	GATA transcription factor, putative	3.005	0.014096	0.037257	Up
Novel00021	HSP18.1B [Citrullus lanatus]	3.0043	4.98e-05	0.00028917	Up
ClCG00G006160	Aquaporin	3.0027	0.0005638	0.0023814	Up
ClCG03G014140	Late embryogenesis abundant (LEA) hydroxyproline-rich glycoprotein family LENGTH=260	2.9971	6.51e-06	4.72e-05	Up
ClCG07G011700	Gb|AAF26013.1	2.9924	0.0016076	0.005862	Up
ClCG11G008140	Erythroid differentiation-related factor	2.9887	1.11e-26	1.3e-24	Up
ClCG02G008920	Kinase family protein	2.9865	0.0024537	0.00847	Up
Novel00909	PREDICTED: methionine gamma-lyase-like [Cucumis melo]	2.9853	1.51e-15	5.91e-14	Up
ClCG01G018950	Inositol-3-phosphate synthase	2.9834	2.02e-09	3.06e-08	Up
ClCG05G016950	SPX domain-containing protein 3	2.9823	0.016095	0.041645	Up
ClCG09G011900	Leucine-rich repeat (LRR) family protein	2.9816	0.00031087	0.0014255	Up
ClCG01G020100	Zinc finger CCCH domain-containing protein	2.9807	1.93e-11	4.06e-10	Up
ClCG10G000270	Nucleoside-triphosphatase THEP1	2.9787	0.016121	0.041683	Up
ClCG10G018720	Mitochondrial fission protein ELM1	2.9765	8.69e-12	1.96e-10	Up
ClCG05G002720	Major facilitator superfamily protein LENGTH=609	2.9758	0.019565	0.049015	Up
ClCG01G021680	Unknown protein	2.9754	0.0078178	0.022608	Up
ClCG11G014740	Unknown protein	2.9744	0.0014178	0.0052731	Up
ClCG05G012750	Mitochondrial phosphate carrier protein, putative	2.9739	7.53e-14	2.34e-12	Up
ClCG05G008830	RING/U-box superfamily protein LENGTH=382	2.971	0.00093929	0.003676	Up
ClCG04G001010	Unknown protein	2.968	0.0024287	0.008402	Up
ClCG11G002150	initiator tRNA phosphoribosyl transferase family protein LENGTH=521	2.9658	5.77e-13	1.57e-11	Up
ClCG10G013560	Histone-lysine N-methyltransferase, H3 lysine-79 specific	2.9653	1.21e-13	3.64e-12	Up
ClCG04G009770	DEMETER	2.9651	2.05e-07	2.14e-06	Up
ClCG04G012440	Unknown protein	2.9636	1.4e-09	2.18e-08	Up
ClCG09G008490	Peptidyl-prolyl cis-trans isomerase	2.9632	1.45e-18	7.92e-17	Up
ClCG07G001430	Xyloglucan galactosyltransferase KATAMARI1	2.9624	0.0016351	0.0059476	Up
ClCG05G004790	Sulfate adenylyltransferase, putative	2.9607	1.23e-27	1.52e-25	Up
ClCG06G002310	MYB family transcription factor Circadian 1	2.96	0.0008412	0.0033451	Up
ClCG01G006240	10 kDa chaperonin family protein	2.9581	1.88e-08	2.41e-07	Up
ClCG02G020650	Exocyst subunit EXO70 family protein	2.9563	7.83e-12	1.78e-10	Up
ClCG02G002280	Serine/arginine repetitive matrix protein 2	2.9528	6.38e-14	2e-12	Up
Novel00485	-	2.9497	0.0031687	0.010514	Up
ClCG04G007370	Laccase	2.9476	0.0028366	0.0095746	Up
ClCG03G009520	Camphor resistance CrcB family protein	2.9462	1.12e-07	1.25e-06	Up
ClCG04G011160	Unknown protein	2.9448	4.67e-12	1.1e-10	Up
ClCG10G012740	P-loop containing nucleoside triphosphate hydrolases superfamily protein LENGTH=506	2.9446	2.79e-06	2.24e-05	Up
ClCG01G018140	hydroxyproline-rich glycoprotein family protein LENGTH=136	2.9444	1.09e-18	6.02e-17	Up
ClCG05G006310	Pectin lyase-like superfamily protein LENGTH=446	2.9432	4.09e-13	1.13e-11	Up
ClCG07G000110	mRNA, clone: RTFL01-07-P23	2.9423	4.66e-22	3.72e-20	Up
ClCG01G001370	Unknown protein	2.9421	0.0018353	0.0065803	Up
ClCG09G020880	Ethylene responsive factor	2.9417	2.95e-22	2.38e-20	Up
ClCG03G001480	Glucan endo-1,3-beta-glucosidase, putative	2.9416	1.47e-16	6.31e-15	Up
ClCG09G000850	Hydroxyproline-rich glycoprotein	2.9416	0.0011562	0.0044079	Up
ClCG10G007440	Cysteine-rich receptor-like protein kinase	2.9415	2.77e-07	2.8e-06	Up
ClCG09G012500	Vacuolar protein sorting-associated protein, putative	2.9413	1.13e-09	1.79e-08	Up
ClCG11G008390	Leucine-rich repeat receptor-like protein kinase family protein LENGTH=1045	2.94	1.95e-10	3.54e-09	Up
Novel00471	hypothetical protein Csa_3G171130 [Cucumis sativus]	2.9367	3.75e-06	2.91e-05	Up
ClCG04G004220	S-adenosyl-L-methionine-dependent methyltransferase	2.9356	1.27e-13	3.8e-12	Up
ClCG02G000720	Neurofilament medium polypeptide	2.9342	1.21e-20	7.84e-19	Up
ClCG03G002730	glycine-rich protein LENGTH=290	2.9331	0.012284	0.033197	Up
ClCG04G007410	Phosphatidylinositol:ceramide inositolphosphotransferase 1	2.9297	2.5e-19	1.49e-17	Up
Novel00796	-	2.9276	0.013225	0.035293	Up
ClCG02G000070	NAC-domain protein	2.9244	2.68e-07	2.73e-06	Up
ClCG07G015370	MRNA, complete cds, clone: RAFL21-51-P12	2.9239	9.38e-08	1.06e-06	Up
ClCG05G017810	Transmembrane protein	2.9182	5.34e-11	1.06e-09	Up
ClCG06G007680	Non-lysosomal glucosylceramidase	2.9159	5.17e-19	2.99e-17	Up
ClCG10G020750	Cysteine-rich venom protein	2.9125	0.0019584	0.0069518	Up
ClCG07G000500	Heat Stress Transcription Factor family protein	2.9123	3.87e-09	5.65e-08	Up
ClCG06G001220	Dynamin, putative	2.9114	0.010561	0.029147	Up
ClCG05G006390	Pentatricopeptide repeat-containing protein, putative	2.9101	5.16e-06	3.87e-05	Up
ClCG08G015420	LIM domain-containing family protein	2.9085	7.39e-13	1.99e-11	Up
ClCG10G007070	Receptor-like protein kinase	2.908	1.18e-06	1.03e-05	Up
ClCG10G020150	Transcription initiation factor TFIID subunit 8	2.9028	0.012487	0.033674	Up
ClCG05G025200	Potassium transporter 6 family protein	2.9	4.61e-14	1.48e-12	Up
ClCG10G018740	AT3g45210/T14D3_150	2.8994	0.010083	0.027994	Up
ClCG07G009840	P0041A24.7 protein	2.8974	0.004905	0.015226	Up
ClCG03G001060	Ribulose bisphosphate carboxylase large chain	2.8963	1.39e-10	2.58e-09	Up
ClCG11G018620	Arabidopsis protein of unknown function (DUF241) LENGTH=308	2.8931	8.54e-09	1.16e-07	Up
ClCG11G017960	Squamosa promoter-binding protein, putative	2.8913	0.0017743	0.0063884	Up
ClCG10G007760	SGT1 protein, putative	2.8845	1.22e-10	2.3e-09	Up
ClCG07G010820	Amine oxidase, putative	2.882	4.54e-16	1.87e-14	Up
Novel00518	-	2.8791	0.014123	0.037314	Up
ClCG09G004100	Polygalacturonase (Precursor)	2.8775	0.012547	0.033802	Up
ClCG02G004280	Non-imprinted in Prader-Willi/Angelman syndrome region protein, putative	2.8723	1.23e-07	1.36e-06	Up
ClCG02G020180	Phosphatase 2C family protein	2.8716	2.03e-13	5.9e-12	Up
ClCG11G016780	Adhesive/proline-rich protein	2.8651	2.31e-22	1.87e-20	Up
ClCG06G009060	Pentatricopeptide repeat-containing protein, putative	2.861	8.26e-23	7.11e-21	Up
ClCG05G003510	Male sterility MS5 family protein	2.8586	3.31e-07	3.3e-06	Up
ClCG10G015340	Cystathionine gamma synthase	2.8566	6.03e-12	1.4e-10	Up
ClCG07G005090	BZIP transcription factor family protein	2.8553	3.9e-23	3.42e-21	Up
ClCG05G005060	Lipid transfer protein	2.8551	3.87e-07	3.8e-06	Up
ClCG10G022330	Chaperone protein dnaJ	2.855	1.32e-08	1.73e-07	Up
ClCG04G011070	Protein kinase	2.8537	2e-13	5.82e-12	Up
ClCG09G004530	LysM and putative peptidoglycan-binding domain-containing protein 1	2.8528	0.0018793	0.0067139	Up
ClCG08G016580	Vomeronasal type-1 receptor 4	2.8517	0.00038795	0.0017313	Up
ClCG10G022100	Mitochondrial substrate carrier family protein	2.8515	7.07e-10	1.16e-08	Up
ClCG06G011990	Unknown protein	2.847	0.00187	0.0066857	Up
ClCG03G000610	Kinase family protein	2.8465	3.38e-09	4.97e-08	Up
ClCG05G006660	WRKY DNA-binding protein 48 LENGTH=399	2.8423	6.14e-06	4.49e-05	Up
ClCG07G011160	Unknown protein	2.8401	4.51e-07	4.35e-06	Up
ClCG02G022820	CRT (Chloroquine-resistance transporter)-like transporter 3	2.8393	2.68e-19	1.58e-17	Up
ClCG09G003580	4-coumarate:CoA ligase 1	2.8367	0.0013743	0.0051345	Up
ClCG03G001110	UDP-glycosyltransferase 1	2.8365	3.56e-09	5.23e-08	Up
ClCG05G019330	Cytochrome P450, putative	2.8362	6.29e-07	5.87e-06	Up
ClCG10G015090	PIF-like protein	2.8352	1.04e-22	8.74e-21	Up
ClCG08G006270	Kinase family protein	2.8339	0.00049771	0.0021408	Up
ClCG05G001110	Protein kinase family protein LENGTH=717	2.8302	1.92e-06	1.6e-05	Up
ClCG11G007760	Gamma-glutamyl-gamma-aminobutyrate hydrolase, putative	2.8247	8.69e-06	6.14e-05	Up
ClCG02G023220	Pentatricopeptide repeat-containing protein, putative	2.8245	1.26e-09	1.98e-08	Up
ClCG10G016090	response regulator 3 LENGTH=225	2.8238	1.16e-11	2.56e-10	Up
ClCG03G008040	Ethylene-responsive transcription factor	2.8208	2.18e-09	3.29e-08	Up
ClCG10G005580	Glucose-6-phosphate/phosphate-translocator family protein	2.8201	3.54e-06	2.77e-05	Up
ClCG11G000910	Retrotransposon protein, putative, unclassified	2.8191	0.013647	0.036262	Up
ClCG05G006360	Protein COBRA, putative	2.8179	3.05e-29	4.11e-27	Up
ClCG08G015310	Methyltransferase-like protein 2	2.8167	1.24e-10	2.33e-09	Up
Novel00057	hypothetical protein VITISV_026823 [Vitis vinifera]	2.8117	0.011426	0.031199	Up
ClCG04G004530	Potassium-transporting ATPase B chain	2.8106	1.35e-12	3.49e-11	Up
ClCG06G008710	Dynein light chain family protein	2.8105	0.0018572	0.0066473	Up
ClCG09G006550	CUGBP Elav-like family member 5	2.8095	7.19e-19	4.07e-17	Up
ClCG02G015970	RING finger family protein	2.8093	9.17e-11	1.76e-09	Up
ClCG11G003520	PIF / Ping-Pong family of plant transposases LENGTH=406	2.8072	0.00076193	0.0030744	Up
ClCG10G011190	Binding protein	2.8071	1.58e-06	1.34e-05	Up
ClCG05G003840	Beta-amylase	2.8064	1.22e-13	3.66e-12	Up
ClCG09G005640	Late embryogenesis abundant 3 family protein	2.8063	1.18e-12	3.07e-11	Up
ClCG11G019110	BZIP transcription factor family protein	2.8058	1.93e-11	4.06e-10	Up
ClCG11G018280	NAC domain protein	2.802	1.67e-06	1.41e-05	Up
ClCG05G025400	ADP-ribosylation factor	2.8009	2.07e-17	9.86e-16	Up
ClCG09G010230	Choline/ethanolamine kinase, putative	2.7974	1.28e-10	2.39e-09	Up
Novel00337	hypothetical protein MTR_3g105890 [Medicago truncatula]>gi|355492333|gb|AES73536.1| transmembrane protein, putative [Medicago truncatula]	2.7963	0.0033075	0.010895	Up
ClCG02G018630	S-adenosyl-L-methionine-dependent methyltransferases superfamily protein LENGTH=274	2.7952	1.18e-11	2.6e-10	Up
ClCG07G002810	Haloacid dehalogenase-like hydrolase domain-containing protein 1A	2.7946	1.7e-07	1.82e-06	Up
ClCG07G007810	Protein LURP-one-related 17	2.7915	6.06e-10	1.01e-08	Up
ClCG05G020260	myb domain protein r1 LENGTH=305	2.7906	5.2e-24	4.82e-22	Up
ClCG04G008610	Phosphatidate phosphatase LPIN3	2.7905	2.91e-08	3.58e-07	Up
ClCG01G025300	FATTY ACID HYDROXYLASE 1 family protein	2.7897	0.00052365	0.0022387	Up
ClCG02G015730	Lipoxygenase	2.7896	0.00028961	0.0013429	Up
ClCG04G001490	Plant invertase/pectin methylesterase inhibitor superfamily protein LENGTH=312	2.7883	0.0096521	0.026978	Up
ClCG05G000070	Membrane protein	2.7877	3.32e-08	4.06e-07	Up
ClCG09G012750	Expansin-related protein 1	2.7866	1.12e-05	7.71e-05	Up
ClCG01G016210	Calcium uniporter protein, mitochondrial	2.786	0.0058184	0.017611	Up
ClCG02G015700	Lipoxygenase	2.7841	0.013397	0.035699	Up
ClCG01G025290	FATTY ACID HYDROXYLASE 1 family protein	2.7836	1.05e-13	3.22e-12	Up
ClCG08G001940	Glycine-rich protein	2.7796	5.51e-10	9.18e-09	Up
ClCG05G009750	Pathogenesis-related thaumatin superfamily protein	2.7775	7.88e-05	0.00043051	Up
ClCG09G005510	Pectinesterase	2.7753	2.77e-06	2.22e-05	Up
ClCG06G006720	Basic helix-loop-helix protein	2.7747	0.01711	0.043806	Up
ClCG11G011000	Monocopper oxidase-like protein SKU5	2.7676	1.08e-14	3.78e-13	Up
ClCG00G004000	Fatty acid desaturase 5	2.7612	0.0083503	0.02384	Up
ClCG08G007040	Transcription factor, putative	2.7607	3.59e-17	1.68e-15	Up
ClCG07G008850	Zinc finger CCCH domain-containing protein 44	2.7601	5.56e-26	6.22e-24	Up
ClCG03G016870	Cation/calcium exchanger 5	2.7589	6.16e-11	1.21e-09	Up
ClCG02G001240	Kinase	2.7565	1.08e-10	2.05e-09	Up
ClCG10G012100	Membrane bound O-acyl transferase, MBOAT	2.7523	0.0043472	0.013742	Up
ClCG01G022320	Pentatricopeptide repeat-containing protein, putative	2.7514	4.85e-10	8.16e-09	Up
ClCG01G010280	Solute carrier family 13 (Sodium-dependent dicarboxylate transporter), member 3	2.7503	1.17e-10	2.22e-09	Up
ClCG08G011300	O-fucosyltransferase family protein LENGTH=565	2.7457	1.33e-16	5.71e-15	Up
ClCG00G003790	FASCICLIN-like arabinogalactan 6 LENGTH=247	2.745	0.0039924	0.012805	Up
ClCG04G004550	Uncharacterized conserved protein (DUF2215) LENGTH=476	2.7403	1.14e-07	1.26e-06	Up
Novel00282	hypothetical protein B456_001G161700 [Gossypium raimondii]	2.7316	0.00084385	0.0033542	Up
ClCG02G021420	ATP-binding cassette transporter	2.7295	4.84e-22	3.85e-20	Up
ClCG05G000560	Mitochondrial glycoprotein family protein LENGTH=227	2.7283	0.010526	0.029066	Up
ClCG02G002490	Fimbrin-like family protein	2.7272	5.24e-15	1.9e-13	Up
ClCG11G016630	Amine oxidase, putative	2.7267	6.54e-17	2.93e-15	Up
ClCG11G001880	Mitochondrial-processing peptidase subunit beta, mitochondrial, putative	2.7251	1e-12	2.65e-11	Up
ClCG05G016770	FAR1-related sequence 6 LENGTH=703	2.7248	2.89e-05	0.00017983	Up
ClCG09G012380	Expansin L	2.7247	1.01e-21	7.7e-20	Up
ClCG04G000230	GUANYLATE KINASE 1 family protein	2.724	2.49e-08	3.11e-07	Up
ClCG03G006430	Myosin heavy chain-related family protein	2.724	0.0047864	0.014917	Up
ClCG05G005030	Trichohyalin, putative	2.7224	2.64e-06	2.13e-05	Up
ClCG07G005450	RNA recognition motif containing protein	2.7213	5.32e-15	1.93e-13	Up
ClCG00G004400	PHD-finger domain-containing protein	2.7203	9.38e-07	8.39e-06	Up
ClCG06G009990	Reverse transcriptase	2.72	0.0049619	0.015366	Up
ClCG01G017180	Auxin-responsive GH3 family protein	2.7179	0.00010725	0.00056553	Up
ClCG05G009980	Protein CYPRO4, putative	2.7175	7.32e-11	1.42e-09	Up
ClCG04G004840	Sec14p-like phosphatidylinositol transfer family protein LENGTH=314	2.7137	1.73e-05	0.00011394	Up
ClCG05G017350	DDB1-and CUL4-associated factor-like protein	2.7114	1.75e-17	8.46e-16	Up
ClCG09G000680	Glucose-methanol-choline oxidoreductase	2.7097	1.9e-10	3.46e-09	Up
ClCG09G000020	Early nodulin-like protein 7	2.7072	0.00016769	0.00083058	Up
ClCG08G011340	Plastid-targeted protein 4	2.7066	0.0067573	0.019966	Up
ClCG02G001210	hydroxyproline-rich glycoprotein family protein LENGTH=136	2.7041	0.0013311	0.0049887	Up
ClCG07G003730	Subtilase family protein	2.7039	6.4e-09	8.9e-08	Up
ClCG11G016440	Hydroxyproline-rich glycoprotein	2.7038	0.013203	0.035244	Up
ClCG02G010010	SM/Sec1-family protein	2.702	2.51e-24	2.4e-22	Up
ClCG02G007570	Photosystem II protein N	2.6987	4.6e-08	5.45e-07	Up
ClCG04G012300	Glutathione s-transferase, putative	2.6968	1.42e-09	2.21e-08	Up
ClCG11G006670	Protein phosphatase 2C	2.6947	0.0080097	0.023048	Up
ClCG05G005620	Endonuclease/exonuclease/phosphatase family protein	2.6927	0.0020236	0.0071579	Up
ClCG09G021200	Mitochondrial import inner membrane translocase subunit TIM50	2.6897	1.22e-18	6.68e-17	Up
ClCG08G016390	Family of unknown function (DUF566) LENGTH=659	2.6896	3.45e-05	0.00021058	Up
ClCG01G009500	DCD (Development and Cell Death) domain protein	2.6877	0.0069595	0.020491	Up
ClCG10G021720	O-fucosyltransferase family protein	2.6875	3.17e-10	5.54e-09	Up
ClCG09G016400	TRICHOME BIREFRINGENCE-LIKE 12	2.6833	1.21e-20	7.83e-19	Up
ClCG05G006700	Neutral invertase	2.6832	0.00033538	0.0015246	Up
ClCG10G018050	Fasciclin-like arabinogalactan protein 14	2.6819	0.00045372	0.0019843	Up
ClCG03G007620	transcription factor-related LENGTH=232	2.6816	0.012627	0.033989	Up
ClCG03G004870	Unknown protein	2.6786	0.0055969	0.017024	Up
ClCG01G016860	Triacylglycerol lipase, putative	2.6746	5.09e-05	0.00029495	Up
ClCG09G016440	Adhesive/proline-rich protein	2.6745	7.93e-07	7.21e-06	Up
ClCG09G003930	Polyamine oxidase, putative	2.673	3.87e-12	9.23e-11	Up
ClCG01G019710	Translation initiation factor IF-2	2.6715	6.13e-09	8.57e-08	Up
ClCG10G002440	Ethylene responsive transcription factor 1a	2.6702	8.94e-10	1.45e-08	Up
ClCG11G001680	O-acyltransferase	2.6691	6.33e-12	1.46e-10	Up
ClCG06G003240	Xyloglucan galactosyltransferase KATAMARI1	2.6679	3.34e-09	4.92e-08	Up
ClCG03G005000	Unknown protein	2.6676	3.44e-18	1.8e-16	Up
ClCG01G018240	Rhamnogalacturonate lyase	2.6671	3.66e-06	2.85e-05	Up
ClCG07G004100	Protein yippee-like	2.6641	1.19e-10	2.26e-09	Up
ClCG11G009270	Ycf1	2.6637	0.007779	0.022523	Up
ClCG10G021840	Glycine-rich family protein	2.6628	0.0027061	0.0091714	Up
ClCG10G019790	UDP-Glycosyltransferase superfamily protein LENGTH=496	2.6625	1.06e-11	2.36e-10	Up
Novel00131	-	2.6611	0.01763	0.044948	Up
ClCG10G022090	RING finger protein	2.6607	4.24e-09	6.13e-08	Up
ClCG08G014000	Phospholipase D	2.6585	1.65e-11	3.53e-10	Up
ClCG04G004670	Plasma-membrane choline transporter family protein LENGTH=482	2.6584	0.00088513	0.0034891	Up
ClCG01G013600	Unknown protein	2.6577	1.05e-05	7.25e-05	Up
ClCG03G015470	basic helix-loop-helix (bHLH) DNA-binding family protein LENGTH=466	2.6566	8.89e-05	0.00047904	Up
ClCG01G020500	Pentatricopeptide repeat-containing family protein	2.6551	2.47e-09	3.7e-08	Up
ClCG11G006640	Protein kinase-related protein	2.6551	1.17e-08	1.55e-07	Up
ClCG08G016310	Gibberellin-regulated protein	2.6545	4.07e-09	5.91e-08	Up
ClCG04G002740	4,5-DOPA dioxygenase extradiol-like protein	2.6532	0.00029473	0.0013619	Up
ClCG03G013170	Unknown protein	2.6532	2.27e-05	0.00014475	Up
ClCG02G002730	Pentatricopeptide repeat-containing protein, putative	2.6512	6.52e-20	3.96e-18	Up
ClCG05G007510	At5g51670-like protein	2.651	5.5e-05	0.00031538	Up
ClCG07G006180	Photosystem I P700 chlorophyll a apoprotein A2	2.6492	9.67e-05	0.0005166	Up
ClCG02G020000	RING/U-box superfamily protein LENGTH=320	2.6443	2.32e-13	6.71e-12	Up
ClCG00G003910	Aquaporin protein 10	2.6437	0.01893	0.047706	Up
Novel00583	PREDICTED: uncharacterized protein LOC103956333 [Pyrus x bretschneideri]	2.6428	1.79e-08	2.3e-07	Up
ClCG01G011410	Glucan endo-1,3-beta-glucosidase, putative	2.6422	2.43e-13	6.98e-12	Up
ClCG11G017060	Protein kinase superfamily protein LENGTH=355	2.6407	0.00022609	0.0010783	Up
ClCG02G016260	Superoxide dismutase [Cu-Zn]	2.6406	1.02e-10	1.94e-09	Up
ClCG07G000060	EID1-like F-box protein 2	2.6373	3.89e-05	0.00023361	Up
ClCG05G004870	Heat Stress Transcription Factor family protein	2.6369	3.63e-07	3.59e-06	Up
ClCG01G010940	Acidic leucine-rich nuclear phosphoprotein 32 family member B	2.6368	0.0013521	0.0050592	Up
ClCG01G008690	Exocyst subunit exo70 family protein C1	2.6353	0.0074424	0.021691	Up
ClCG02G023760	Peroxidase	2.6335	1.78e-05	0.00011687	Up
ClCG02G014840	Pectinesterase	2.6326	0.0042537	0.013484	Up
ClCG05G020070	Unknown protein	2.6322	0.0078086	0.022589	Up
ClCG07G014060	leucine-rich repeat/extensin 2 LENGTH=826	2.632	2.05e-09	3.1e-08	Up
ClCG10G022740	Unknown protein	2.6293	0.0096284	0.026935	Up
ClCG05G020730	Early-responsive to dehydration family protein	2.6287	0.00058315	0.0024517	Up
ClCG09G004350	Thaumatin-like protein	2.6268	0.00012737	0.00065508	Up
ClCG05G008080	PAR-1a protein	2.6255	0.00027977	0.001301	Up
ClCG09G018130	Calmodulin-like protein	2.6218	0.00027984	0.001301	Up
ClCG05G001990	Histone deacetylase complex subunit SAP18	2.6209	5.07e-12	1.19e-10	Up
ClCG10G007230	Unknown protein	2.6209	4.37e-12	1.03e-10	Up
ClCG09G003700	At2g31940/F20M17.2	2.6199	0.015026	0.039317	Up
ClCG01G008640	Universal stress protein family protein	2.6193	1.08e-06	9.56e-06	Up
ClCG04G009640	Exostosin family protein LENGTH=518	2.6184	0.012827	0.034411	Up
ClCG02G023810	P-loop containing nucleoside triphosphate hydrolases superfamily protein LENGTH=597	2.6176	5.01e-15	1.82e-13	Up
ClCG06G014820	LOB domain protein 41	2.6165	0.0042106	0.013372	Up
ClCG04G003330	Calcium-dependent protein kinase, putative	2.6162	3.78e-17	1.75e-15	Up
ClCG05G013490	Unknown protein	2.6162	0.0010212	0.0039485	Up
ClCG01G015890	TSL-kinase interacting protein	2.6141	0.0039717	0.012752	Up
ClCG01G015170	S-adenosyl-L-methionine-dependent methyltransferases superfamily protein LENGTH=829	2.6138	3.91e-10	6.7e-09	Up
ClCG08G010670	U-box domain-containing protein	2.6123	2.97e-15	1.12e-13	Up
ClCG03G017200	Invertase/pectin methylesterase inhibitor family protein	2.6116	1.98e-05	0.00012823	Up
ClCG10G015740	Heat Stress Transcription Factor family protein	2.6079	0.013859	0.03675	Up
ClCG05G024250	S-like ribonuclease	2.6049	0.00019776	0.00095858	Up
ClCG03G007420	U-box domain-containing protein	2.6034	6.08e-16	2.46e-14	Up
ClCG08G007900	NAC domain-containing protein 78	2.6021	1.8e-13	5.32e-12	Up
ClCG10G014450	Alpha-dioxygenase 2	2.6015	0.015926	0.041262	Up
ClCG10G019810	UDP-Glycosyltransferase superfamily protein LENGTH=496	2.6013	1.28e-12	3.32e-11	Up
ClCG06G012950	Double Clp-N motif-containing P-loop nucleoside triphosphate hydrolases superfamily protein LENGTH=990	2.6008	5.73e-10	9.53e-09	Up
ClCG09G010170	Heat shock family protein	2.6002	1.22e-13	3.66e-12	Up
ClCG09G003860	TRICHOME BIREFRINGENCE-LIKE 14 LENGTH=408	2.5986	5.03e-14	1.6e-12	Up
ClCG09G009060	E3 ubiquitin-protein ligase PRT1	2.5937	4.27e-15	1.58e-13	Up
ClCG08G015290	At1g47750-like protein	2.5911	1.42e-15	5.59e-14	Up
ClCG01G008470	Phytoene synthase	2.5903	5.62e-09	7.91e-08	Up
ClCG10G020350	RING finger protein	2.5879	2.46e-17	1.16e-15	Up
Novel00789	PREDICTED: uncharacterized protein LOC105435869 [Cucumis sativus]>gi|700192738|gb|KGN47942.1| hypothetical protein Csa_6G418660 [Cucumis sativus]	2.5877	0.00015292	0.00076887	Up
Novel00400	PREDICTED: pentatricopeptide repeat-containing protein At4g02750-like [Cucumis sativus]>gi|700201678|gb|KGN56811.1| hypothetical protein Csa_3G134600 [Cucumis sativus]	2.5866	1.9e-07	2e-06	Up
ClCG02G002340	Chaperone protein dnaJ	2.585	1.83e-14	6.17e-13	Up
ClCG03G008550	Cysteine-rich receptor-like protein kinase	2.5827	0.00016799	0.00083184	Up
ClCG10G016410	Major facilitator superfamily protein LENGTH=596	2.5753	0.018099	0.045956	Up
ClCG05G008170	C2H2-like zinc finger protein	2.5747	2.72e-14	8.95e-13	Up
ClCG07G016950	HEAT repeat-containing protein	2.5746	1.76e-10	3.22e-09	Up
ClCG01G004240	Acyl-coenzyme A oxidase	2.5711	8.99e-33	1.63e-30	Up
ClCG02G004350	Protein COBRA, putative	2.5711	6.86e-09	9.49e-08	Up
ClCG08G008550	myb domain protein 65 LENGTH=553	2.5693	8.06e-17	3.57e-15	Up
ClCG06G010690	Retrotransposon protein, putative, Ty1-copia subclass, expressed	2.5682	2.91e-19	1.71e-17	Up
ClCG10G001290	Unknown protein	2.5669	0.0010809	0.0041502	Up
ClCG06G013120	Cysteine-rich venom protein	2.5665	0.012187	0.032983	Up
ClCG01G022590	Unknown protein	2.5658	1.39e-07	1.51e-06	Up
ClCG01G017960	Unknown protein	2.5652	8.01e-07	7.27e-06	Up
ClCG06G001210	Unknown protein	2.5624	4.34e-14	1.4e-12	Up
ClCG02G021790	Bifunctional polymyxin resistance arnA protein	2.5593	1.28e-13	3.82e-12	Up
ClCG05G013210	alpha/beta-Hydrolases superfamily protein LENGTH=460	2.5584	7.57e-18	3.83e-16	Up
ClCG02G009080	Cysteine proteinase	2.5578	0.019234	0.048317	Up
ClCG11G012030	Unknown protein	2.5567	0.015832	0.041069	Up
ClCG07G010580	Ubiquitin carboxyl-terminal hydrolase	2.5563	3.94e-08	4.73e-07	Up
Novel00475	PREDICTED: MATE efflux family protein LAL5 [Cucumis melo]	2.5552	1.22e-05	8.29e-05	Up
ClCG04G007180	HXXXD-type acyl-transferase family protein LENGTH=475	2.5523	5.49e-05	0.00031535	Up
ClCG07G012370	leucine-rich repeat/extensin 1 LENGTH=744	2.5522	0.0002271	0.0010826	Up
ClCG02G016250	Ripening-regulated protein	2.5515	0.00014858	0.00075018	Up
ClCG05G008820	Protein phosphatase 2c, putative	2.5499	0.00011753	0.00061208	Up
ClCG02G024080	alpha/beta-Hydrolases superfamily protein LENGTH=329	2.5483	5.64e-06	4.17e-05	Up
ClCG11G003530	Temperature-induced lipocalin	2.5468	8.14e-13	2.18e-11	Up
ClCG05G026910	Sigma factor binding protein 1	2.5453	0.00070629	0.002884	Up
ClCG01G022110	glucose-6-phosphate/phosphate translocator 2 LENGTH=388	2.5447	1.88e-05	0.00012277	Up
ClCG03G016020	Derlin-1	2.5421	4.5e-09	6.49e-08	Up
ClCG10G021690	SOUL heme-binding family protein	2.5419	3.77e-15	1.4e-13	Up
ClCG09G000280	Protein CHUP1	2.5417	1.24e-09	1.95e-08	Up
ClCG08G011990	Unknown protein	2.5417	0.0070388	0.020689	Up
ClCG02G002100	Ubiquitin fusion degradation protein-like protein	2.5383	2.77e-09	4.12e-08	Up
ClCG05G016120	DnaJ/Hsp40 cysteine-rich domain superfamily protein LENGTH=144	2.538	1.3e-11	2.84e-10	Up
ClCG01G022480	Wound-responsive family protein LENGTH=90	2.5374	0.0001639	0.00081438	Up
Novel00959	-	2.5347	0.00056893	0.0024009	Up
ClCG05G013260	TRAM, LAG1 and CLN8 (TLC) lipid-sensing domain containing protein LENGTH=249	2.533	5.52e-17	2.5e-15	Up
ClCG09G012560	Kinase family protein	2.5325	1.38e-14	4.73e-13	Up
ClCG01G019670	Syntaxin, putative	2.5323	2.14e-12	5.29e-11	Up
ClCG06G016880	Trehalose-6-phosphate synthase, putative	2.5323	3.26e-06	2.58e-05	Up
ClCG04G006430	U-box domain-containing protein 16	2.5312	1.81e-15	7.03e-14	Up
ClCG02G007400	Leucine-rich receptor-like protein kinase	2.5303	9.48e-18	4.72e-16	Up
ClCG09G004000	NBS-LRR disease resistance-like protein	2.5282	2.82e-09	4.19e-08	Up
ClCG11G011220	Copine-1	2.5268	0.0051379	0.015829	Up
ClCG01G016760	Gb|AAB71479.1|	2.523	7.48e-14	2.33e-12	Up
ClCG03G014250	Kelch repeat-containing F-box family protein	2.523	2.2e-06	1.81e-05	Up
ClCG09G011670	Lysine-specific demethylase 5B	2.5217	4.6e-05	0.00026956	Up
ClCG01G021730	Core-2/I-branching beta-1,6-N-acetylglucosaminyltransferase family protein LENGTH=378	2.5213	1.76e-17	8.49e-16	Up
ClCG05G026470	MTD1	2.5187	5.54e-16	2.25e-14	Up
ClCG01G001390	Polyketide cyclase/dehydrase and lipid transport superfamily protein LENGTH=385	2.5175	1.1e-11	2.44e-10	Up
ClCG09G004010	Potyviral VPg interacting protein 1	2.5175	1.42e-21	1.06e-19	Up
ClCG03G015960	Inositol oxygenase	2.5168	6.12e-05	0.00034578	Up
ClCG01G012750	Splicing factor U2af 38 kDa subunit	2.5167	6.18e-16	2.49e-14	Up
Novel00811	hypothetical protein Csa_7G103280 [Cucumis sativus]	2.5162	4.71e-07	4.53e-06	Up
ClCG06G003190	UDP-Glycosyltransferase superfamily protein LENGTH=456	2.5153	8.35e-14	2.59e-12	Up
Novel00476	-	2.5136	0.018957	0.04775	Up
ClCG08G003700	Histone-lysine N-methyltransferase 2A	2.5133	2.27e-18	1.21e-16	Up
ClCG05G014330	Chaperone protein clpB	2.5132	2.79e-10	4.93e-09	Up
ClCG04G011090	Myb domain protein	2.5118	2.91e-09	4.31e-08	Up
ClCG03G001320	Two-component response regulator ARR1	2.5109	1.78e-17	8.53e-16	Up
ClCG09G002730	Zinc finger (CCCH-type) family protein LENGTH=384	2.509	1.2e-05	8.19e-05	Up
ClCG07G004230	2-oxoglutarate (2OG) and Fe(II)-dependent oxygenase superfamily protein LENGTH=371	2.5042	0.014071	0.037205	Up
ClCG01G016000	WRKY DNA-binding protein 51	2.5037	0.0014993	0.0055167	Up
ClCG08G009330	Unknown protein	2.5022	0.00011393	0.00059628	Up
ClCG04G007080	Unknown protein	2.5015	0.0020805	0.0073403	Up
ClCG11G007880	Yellow stripe-like transporter 6	2.4999	0.0061268	0.018389	Up
ClCG04G001130	Unknown protein	2.4998	0.002926	0.009824	Up
ClCG00G000670	Unknown protein	2.4997	0.00011845	0.00061639	Up
ClCG10G021230	Laccase	2.4968	0.00054847	0.0023254	Up
ClCG05G005400	Eukaryotic aspartyl protease family protein LENGTH=433	2.496	1.97e-07	2.06e-06	Up
ClCG10G012090	MBOAT (membrane bound O-acyl transferase) family protein LENGTH=345	2.4959	1.26e-09	1.99e-08	Up
Novel00482	PREDICTED: cx9C motif-containing protein 4 [Cucumis melo]	2.4936	1.91e-10	3.47e-09	Up
ClCG10G016460	BZIP transcription factor family protein 9	2.4931	1.54e-11	3.31e-10	Up
ClCG05G020080	Ethylene-responsive transcription factor	2.4927	6.37e-08	7.41e-07	Up
ClCG00G000080	Leucine-rich receptor-like protein kinase family protein LENGTH=1101	2.4922	0.0016362	0.0059503	Up
ClCG10G017170	Exostosin family protein	2.4914	1.43e-15	5.62e-14	Up
ClCG11G003430	Arogenate dehydrogenase	2.49	8.12e-18	4.09e-16	Up
ClCG01G009660	Early-responsive to dehydration stress-related protein	2.4888	1.54e-15	6.01e-14	Up
ClCG10G003220	Sterol-4-methyl-oxidase	2.4857	0.018243	0.046227	Up
ClCG08G003950	MAC/Perforin domain containing protein	2.4814	2.89e-14	9.49e-13	Up
ClCG01G019550	ADP-ribosylation factor	2.4801	7.1e-07	6.54e-06	Up
ClCG04G007710	Mitochondrial carrier like protein	2.479	5.58e-15	2.01e-13	Up
ClCG04G002850	Unknown protein	2.4776	0.0037112	0.012021	Up
ClCG01G019530	Sec14p-like phosphatidylinositol transfer family protein LENGTH=296	2.4774	1.74e-17	8.44e-16	Up
ClCG01G003970	L-lactate dehydrogenase	2.4765	1.66e-12	4.19e-11	Up
ClCG08G001850	Galactosyltransferase family protein	2.4761	4.91e-07	4.7e-06	Up
ClCG06G004440	Pentatricopeptide repeat-containing family protein	2.4761	3.21e-07	3.21e-06	Up
ClCG06G017600	HXXXD-type acyl-transferase family protein LENGTH=435	2.4748	8.48e-06	6e-05	Up
ClCG05G024230	Beta-1,3-galactosyltransferase	2.4732	6.88e-06	4.96e-05	Up
ClCG11G010410	Calcium-dependent lipid-binding (CaLB domain) family protein LENGTH=401	2.4707	0.017396	0.04442	Up
ClCG02G019290	Mitochondrial carrier protein, putative	2.4693	4.5e-16	1.86e-14	Up
ClCG06G012220	Temperature-induced lipocalin	2.4687	2.75e-07	2.79e-06	Up
ClCG03G000530	Mitochondrial transcription termination factor family protein	2.4685	9.7e-09	1.31e-07	Up
ClCG01G009120	O-fucosyltransferase family protein	2.466	4.69e-11	9.39e-10	Up
ClCG05G018120	Ribosomal RNA small subunit methyltransferase F	2.4647	3.01e-12	7.3e-11	Up
ClCG11G008780	12-oxophytodienoate reductase 1	2.4639	3.45e-06	2.71e-05	Up
ClCG04G009010	Aquaporin	2.4631	0.00016949	0.00083868	Up
ClCG05G007960	methyl-CPG-binding domain 6 LENGTH=225	2.463	2.54e-05	0.00016008	Up
ClCG11G014340	Epstein-Barr nuclear antigen 1	2.461	0.00010073	0.00053517	Up
ClCG06G003390	Reticulon-like protein	2.4605	1.09e-08	1.45e-07	Up
ClCG01G024860	Decaprenyl-diphosphate synthase subunit 1	2.4592	3.04e-26	3.51e-24	Up
ClCG09G012900	Heavy metal transport/detoxification superfamily protein LENGTH=177	2.458	1.07e-18	5.94e-17	Up
ClCG01G008670	Leucine-rich repeat receptor-like protein kinase	2.4552	7.97e-12	1.8e-10	Up
ClCG02G002290	Fasciclin-like arabinogalactan-protein 9	2.454	0.01738	0.044394	Up
ClCG06G004790	GATA transcription factor, putative	2.452	1.33e-10	2.48e-09	Up
ClCG10G011590	Zinc knuckle (CCHC-type) family protein	2.4519	4.75e-13	1.31e-11	Up
ClCG09G020250	Phosphatidylinositol N-acetyglucosaminlytransferase subunit P-like protein	2.451	2.94e-09	4.36e-08	Up
ClCG06G004910	Phospholipase D family protein	2.4509	1.21e-11	2.65e-10	Up
Novel00748	PREDICTED: uncharacterized protein LOC103499498 [Cucumis melo]	2.4503	0.0053312	0.016336	Up
ClCG02G010130	Ras-related protein Rab-25	2.4484	0.011343	0.03102	Up
ClCG03G010320	ATP synthase subunit alpha, chloroplastic	2.4474	0.00085415	0.0033881	Up
ClCG09G000120	Disease resistance gene	2.4466	0.00099625	0.0038694	Up
ClCG09G018050	Phosphate transporter PHO1-3	2.4459	2.08e-05	0.00013391	Up
ClCG11G009140	Transposon Ty1-PL Gag-Pol polyprotein	2.4448	0.00053514	0.002278	Up
ClCG01G007350	Unknown protein	2.4431	7.97e-07	7.24e-06	Up
ClCG06G009180	Mitochondrial import inner membrane translocase subunit tim23	2.442	5.62e-15	2.01e-13	Up
ClCG10G015480	early nodulin-like protein 17 LENGTH=172	2.4411	5.97e-09	8.37e-08	Up
ClCG05G016340	Formin 2B	2.4405	1.71e-07	1.82e-06	Up
ClCG08G012740	FLOWERING PROMOTING FACTOR 1 family protein	2.4401	0.016545	0.042565	Up
ClCG05G020140	Unknown protein	2.4399	4.4e-10	7.47e-09	Up
Novel00987	-	2.4394	8.57e-13	2.28e-11	Up
ClCG09G020520	Unknown protein	2.4359	7.9e-05	0.00043077	Up
ClCG05G002690	cytochrome P450, family 88, subfamily A, polypeptide 3 LENGTH=490	2.4357	0.0099491	0.027673	Up
ClCG05G008770	Protein phosphatase 2C	2.4332	2.46e-12	5.99e-11	Up
ClCG06G008390	Methylenetetrahydrofolate reductase family protein	2.4305	2.66e-16	1.12e-14	Up
ClCG02G003470	Galacturonosyltransferase 3	2.4282	1.23e-14	4.25e-13	Up
ClCG02G017980	Bromodomain-containing protein, putative	2.4271	2.28e-16	9.64e-15	Up
ClCG07G012900	ADP/ATP carrier protein	2.4263	2.29e-12	5.6e-11	Up
ClCG01G016960	Leucine-rich repeat protein kinase family protein LENGTH=669	2.4259	0.00025495	0.0011976	Up
ClCG11G008870	Ethylene-responsive transcription factor 2	2.4246	0.00026924	0.0012554	Up
ClCG09G019340	NAC domain-containing protein 8	2.4245	0.0013944	0.0051951	Up
ClCG06G014010	Ethanolamine-phosphate cytidylyltransferase	2.4243	8.6e-12	1.94e-10	Up
ClCG05G005720	Dead box ATP-dependent RNA helicase, putative	2.4225	2.25e-06	1.84e-05	Up
ClCG01G019770	Unknown protein	2.4205	0.012224	0.033064	Up
ClCG11G005420	HEAT repeat-containing protein	2.42	0.019676	0.04926	Up
ClCG02G009360	Chaperone protein htpG family protein LENGTH=780	2.4189	1.85e-25	2.03e-23	Up
ClCG06G013500	Villin 4	2.4177	1.06e-05	7.32e-05	Up
Novel00710	-	2.4163	0.0030539	0.010183	Up
Novel00278	-	2.4146	3.99e-09	5.8e-08	Up
ClCG11G017930	Alkaline alpha galactosidase I	2.4144	4.36e-08	5.2e-07	Up
ClCG03G007600	CBL-interacting protein kinase 16	2.411	1.66e-07	1.78e-06	Up
ClCG01G006170	Ribose-5-phosphate isomerase-like protein	2.411	1.22e-06	1.06e-05	Up
ClCG06G017380	Octicosapeptide/Phox/Bem1p domain-containing protein kinase	2.4088	1.51e-08	1.96e-07	Up
ClCG02G010080	Early-responsive to dehydration stress-related protein	2.4083	4.42e-06	3.36e-05	Up
ClCG09G005060	scarecrow-like 5 LENGTH=597	2.4083	0.0099695	0.027718	Up
ClCG06G011870	Octicosapeptide/Phox/Bem1p and tetratricopeptide repeat domain-containing protein	2.4069	2.96e-16	1.24e-14	Up
ClCG09G021570	Leucine-rich receptor-like protein kinase	2.4035	1.06e-06	9.4e-06	Up
ClCG03G008830	Glutamine synthetase	2.4017	0.00014369	0.00072859	Up
ClCG01G002490	BTB/POZ domain-containing protein LENGTH=548	2.4003	1.39e-11	3.04e-10	Up
ClCG01G023170	Ethylene-responsive transcription factor, putative	2.4003	4.75e-07	4.56e-06	Up
ClCG08G017610	Sieve element occlusion protein 2	2.3989	0.0008454	0.0033597	Up
ClCG11G001530	Replication protein A 70 kDa DNA-binding subunit	2.3986	5.7e-13	1.56e-11	Up
ClCG03G002510	Integrator complex subunit	2.3975	1.72e-16	7.31e-15	Up
ClCG05G007930	Heat stress transcription factor B-4	2.3969	8.84e-08	1e-06	Up
ClCG02G014570	Unknown protein	2.3964	7.36e-08	8.44e-07	Up
ClCG01G024340	WRKY DNA-binding protein 71	2.3938	0.00046209	0.0020135	Up
ClCG03G015030	subtilisin-like serine protease 2 LENGTH=764	2.3914	0.0033157	0.01092	Up
ClCG09G014100	Dihydroflavonol-4-reductase	2.3908	0.0013056	0.0049075	Up
ClCG08G009430	BTB/POZ domain-containing protein	2.3891	0.00035002	0.0015836	Up
ClCG05G010260	Leucine-rich repeat receptor-like protein kinase	2.3891	2.05e-05	0.00013251	Up
ClCG02G014070	Thioredoxin-like 4A	2.3887	1.07e-12	2.81e-11	Up
ClCG05G017190	Transcription elongation factor A protein	2.3882	1.9e-20	1.22e-18	Up
ClCG01G022570	Secretory carrier membrane protein, putative	2.3872	0.00024928	0.0011742	Up
ClCG10G015050	Amino acid transporter, putative	2.3871	5.35e-08	6.27e-07	Up
Novel00605	-	2.3863	0.0029353	0.0098437	Up
ClCG06G000030	dTDP-4-dehydrorhamnose reductase	2.386	4.13e-11	8.31e-10	Up
ClCG07G015130	Phytoene desaturase	2.3844	1.72e-24	1.7e-22	Up
ClCG01G022370	Serine/threonine-protein kinase	2.3842	4.68e-09	6.72e-08	Up
ClCG01G012090	Leucine-rich receptor-like protein kinase family protein LENGTH=980	2.3834	1.2e-11	2.63e-10	Up
ClCG03G014590	60 kDa chaperonin	2.3831	2.27e-11	4.71e-10	Up
ClCG00G002380	30S ribosomal protein S16, chloroplastic	2.3826	1.38e-05	9.28e-05	Up
ClCG11G002560	Unknown protein	2.3818	0.000141	0.00071648	Up
ClCG02G006350	UDP-Glycosyltransferase superfamily protein LENGTH=490	2.3812	0.0001559	0.00078177	Up
ClCG04G009340	S-adenosylmethionine synthase	2.3801	0.011693	0.031803	Up
ClCG03G000310	Trehalose-6-phosphate phosphatase family protein	2.3799	4.1e-08	4.91e-07	Up
ClCG08G007060	from the Czech 'roh' meaning 'corner' LENGTH=415	2.3798	2.86e-11	5.9e-10	Up
ClCG05G002800	Adenylate kinase	2.3784	1.81e-07	1.92e-06	Up
ClCG10G022140	CTD small phosphatase-like protein	2.3771	2e-11	4.2e-10	Up
ClCG08G016760	Chaperone protein dnaJ	2.3758	1.36e-10	2.53e-09	Up
ClCG05G022710	Zinc finger protein CONSTANS-LIKE 6	2.3757	4.01e-06	3.09e-05	Up
ClCG05G021920	Glycosyl transferase, group 1	2.3741	9.8e-12	2.19e-10	Up
ClCG01G008260	N-alpha-acetyltransferase 30	2.3699	1.04e-09	1.66e-08	Up
ClCG07G017490	HMG-box transcription factor, putative	2.3695	1.7e-17	8.24e-16	Up
ClCG11G017150	Bidirectional sugar transporter N3	2.3692	8.37e-06	5.95e-05	Up
ClCG11G013130	zinc induced facilitator-like 1 LENGTH=478	2.369	1.08e-06	9.58e-06	Up
ClCG10G019390	Unknown protein	2.3686	0.0029037	0.0097594	Up
ClCG05G007810	BAG family molecular chaperone regulator 1	2.3662	6.54e-13	1.77e-11	Up
ClCG07G002780	Phosphoenolpyruvate carboxylase protein	2.3661	6.23e-15	2.22e-13	Up
ClCG09G021730	LORELEI-LIKE-GPI-ANCHORED PROTEIN 1	2.3658	3.94e-15	1.46e-13	Up
ClCG05G023980	ATP synthase subunit beta	2.3633	7.79e-07	7.09e-06	Up
ClCG01G005180	Alpha/beta-hydrolase	2.3626	4.37e-10	7.43e-09	Up
ClCG01G025440	Subtilisin-like serine protease	2.3593	0.0019966	0.0070731	Up
ClCG05G015130	B-box type zinc finger family protein LENGTH=223	2.359	2.3e-16	9.71e-15	Up
ClCG07G009290	Nuclear transcription factor Y subunit B-3	2.3577	4.08e-10	6.98e-09	Up
ClCG09G021780	Chaperone protein clpB	2.3576	1.23e-07	1.36e-06	Up
ClCG01G006040	Programmed cell death 6-interacting protein, putative	2.3576	2.56e-15	9.69e-14	Up
ClCG08G012540	Cation transport regulator-like protein	2.3567	3.33e-06	2.62e-05	Up
ClCG11G019200	Tetratricopeptide repeat protein 37	2.3563	3.46e-14	1.13e-12	Up
ClCG06G009070	40S ribosomal protein S24	2.3558	4.5e-12	1.06e-10	Up
ClCG10G006390	Calcium-binding EF-hand family protein LENGTH=130	2.3557	9.37e-05	0.00050198	Up
ClCG01G013390	Oleosin	2.3554	0.017865	0.045433	Up
ClCG10G014030	MRNA, complete cds, clone: RAFL21-92-C23	2.3543	1.01e-05	7.02e-05	Up
ClCG08G017770	Lipase	2.3526	4.32e-17	1.99e-15	Up
ClCG04G012400	Microtubule-associated protein RP/EB family member	2.3515	0.00035967	0.0016207	Up
ClCG06G004820	Unknown protein	2.351	0.012665	0.034076	Up
ClCG04G000150	DTW domain-containing protein LENGTH=253	2.3503	5.85e-08	6.84e-07	Up
ClCG03G007630	Leucine-rich repeat receptor-like protein kinase	2.3496	1.12e-13	3.38e-12	Up
ClCG11G004990	E3 ubiquitin-protein ligase UBR4	2.3459	1.21e-09	1.92e-08	Up
ClCG01G006260	O-fucosyltransferase family protein	2.3451	2.92e-13	8.28e-12	Up
ClCG05G021260	Ribonuclease H-like superfamily protein LENGTH=575	2.345	2.49e-06	2.02e-05	Up
ClCG01G006670	Kinase family protein	2.3448	4.11e-07	4.01e-06	Up
ClCG05G005450	AT3G06150-like protein	2.3446	8.25e-07	7.49e-06	Up
Novel00810	-	2.3442	2.23e-05	0.00014269	Up
ClCG11G017350	Unknown protein	2.3431	0.0054852	0.016741	Up
ClCG06G000190	Unknown protein	2.3427	3.34e-12	8.07e-11	Up
ClCG07G001120	Arabinose 5-phosphate isomerase	2.3388	7.31e-05	0.00040251	Up
ClCG05G004720	3-ketoacyl-CoA synthase	2.3378	0.00011162	0.00058551	Up
ClCG09G014160	Fasciclin-like arabinogalactan protein	2.3376	0.00017309	0.00085443	Up
ClCG11G004900	Mitochondrial carrier family protein	2.3364	4.3e-07	4.17e-06	Up
ClCG10G014550	AN1-type zinc finger protein 2B	2.3359	5.44e-10	9.09e-09	Up
ClCG02G017270	Gb|AAD20160.1	2.3315	0.012841	0.034443	Up
ClCG07G005540	Pentatricopeptide repeat-containing protein, putative	2.3315	4.13e-12	9.78e-11	Up
ClCG00G002840	Polypyrimidine tract binding protein, putative	2.3245	0.0088448	0.025068	Up
ClCG09G006010	Xyloglucan 6-xylosyltransferase, putative	2.3238	0.00983	0.027402	Up
ClCG03G005830	Polyphenol oxidase	2.3226	0.00094236	0.0036857	Up
ClCG00G006450	UDP-glucose 6-dehydrogenase	2.3226	1.44e-07	1.56e-06	Up
ClCG04G008830	Mitochondrial import inner membrane translocase subunit TIM14	2.322	5.05e-08	5.95e-07	Up
ClCG02G018860	Pentatricopeptide repeat-containing protein, putative	2.3209	1.82e-06	1.53e-05	Up
Novel00977	hypothetical protein VITISV_025614 [Vitis vinifera]	2.3203	1.37e-10	2.54e-09	Up
ClCG06G016010	Xyloglucan 6-xylosyltransferase, putative	2.3198	3.09e-19	1.81e-17	Up
ClCG09G009130	F-box/kelch-repeat protein	2.3181	0.017192	0.043994	Up
ClCG07G014900	Extra-large G-protein-like	2.3161	1.5e-13	4.47e-12	Up
ClCG05G002490	Proline-rich family protein	2.315	1.17e-06	1.02e-05	Up
ClCG09G015460	Pentatricopeptide repeat-containing protein, putative	2.3137	2.85e-08	3.52e-07	Up
ClCG06G018370	Ethylene-responsive transcription factor	2.3125	1.13e-12	2.95e-11	Up
ClCG03G006470	Phospholipase A1	2.3123	0.0001217	0.00063037	Up
ClCG07G010910	Myosin-related family protein	2.3097	4.97e-13	1.37e-11	Up
ClCG01G024420	Beta xylosidase	2.3086	2.44e-10	4.36e-09	Up
ClCG08G002210	Protein SET DOMAIN GROUP	2.3069	1.31e-06	1.13e-05	Up
ClCG01G002320	D111/G-patch domain-containing protein	2.3066	1.7e-10	3.11e-09	Up
Novel00614	-	2.3065	8.68e-07	7.84e-06	Up
ClCG03G007510	Leucine-rich repeat receptor-like protein kinase family protein LENGTH=1141	2.3057	0.00092386	0.0036231	Up
ClCG05G024360	Ran guanine nucleotide release factor	2.3053	1.33e-06	1.15e-05	Up
ClCG01G006700	Receptor protein kinase, putative	2.3047	1.12e-11	2.47e-10	Up
ClCG01G011640	CCR4-NOT transcription complex subunit 7	2.3034	6.88e-13	1.86e-11	Up
ClCG04G006770	Cyclin-dependent kinase 11B isoform 4	2.3032	4.61e-08	5.47e-07	Up
ClCG02G019510	Unknown protein	2.3027	9.33e-10	1.5e-08	Up
ClCG07G002700	Peroxidase	2.2989	0.00013167	0.00067541	Up
ClCG04G006700	Dehydration-responsive element-binding transcription factor 2	2.2977	3.47e-08	4.24e-07	Up
ClCG00G003940	30S ribosomal protein S4, chloroplastic	2.2971	0.0036553	0.011878	Up
ClCG10G021160	E3 ubiquitin-protein ligase ubr1	2.2967	3.39e-10	5.88e-09	Up
ClCG01G003060	Rhomboid family protein	2.2966	3.23e-07	3.23e-06	Up
ClCG10G016840	NBS-LRR disease resistance protein	2.2956	1.22e-07	1.35e-06	Up
ClCG10G014960	Unknown protein	2.2912	0.0025869	0.0088319	Up
ClCG05G007780	Dehydration responsive element binding transcription factor 1B	2.2908	0.0014025	0.0052232	Up
ClCG06G008670	Major facilitator superfamily protein LENGTH=607	2.2906	1.12e-14	3.89e-13	Up
ClCG07G014950	WRKY family transcription factor	2.2903	9.75e-07	8.71e-06	Up
ClCG03G006600	Pentatricopeptide repeat protein	2.2884	6.99e-07	6.45e-06	Up
ClCG03G003600	Malate synthase	2.2881	0.00047948	0.0020741	Up
ClCG05G020550	Leucine-rich repeat (LRR) family protein LENGTH=760	2.2871	5.45e-10	9.1e-09	Up
ClCG08G015720	Chaperone protein dnaJ	2.287	1.43e-11	3.1e-10	Up
ClCG02G021700	Acyl-CoA N-acyltransferase with RING/FYVE/PHD-type zinc finger domain-containing protein	2.2866	4.96e-15	1.81e-13	Up
ClCG06G007990	Small subunit processome component-like protein	2.2859	1.47e-09	2.28e-08	Up
ClCG08G015580	Unknown protein	2.2824	0.00064889	0.0026839	Up
ClCG11G012010	Lysine--tRNA ligase	2.2799	2.73e-07	2.78e-06	Up
ClCG07G003930	Lachrymatory-factor synthase	2.2797	0.00072293	0.0029406	Up
ClCG09G005420	Syntaxin 42 family protein	2.2796	6.6e-07	6.12e-06	Up
ClCG03G006880	Intron maturase, type II family protein LENGTH=711	2.2792	7.14e-08	8.21e-07	Up
ClCG05G008720	WRKY transcription factor 53	2.2777	0.015962	0.041346	Up
ClCG01G014760	Kunitz trypsin inhibitor	2.2766	0.00058033	0.0024415	Up
ClCG06G010130	Unknown protein	2.2759	0.014518	0.038208	Up
ClCG10G016080	Plant-specific domain TIGR01589 family protein	2.2758	2.14e-10	3.87e-09	Up
ClCG11G018190	CBS domain-containing protein LENGTH=408	2.2752	0.016777	0.043068	Up
ClCG06G005110	Sentrin-specific protease	2.2728	5.07e-14	1.61e-12	Up
ClCG08G006520	Dof zinc finger protein	2.2718	0.0037728	0.012189	Up
ClCG10G013990	Unknown protein	2.2717	0.00045543	0.0019903	Up
ClCG05G023730	Glucan endo-1,3-beta-glucosidase-like protein	2.2715	0.00079407	0.003177	Up
ClCG06G007280	Auxin responsive protein	2.2712	0.00013697	0.00069872	Up
ClCG04G003360	ATP-binding cassette transporter	2.2709	0.0023607	0.008207	Up
ClCG04G002700	4,5-DOPA dioxygenase extradiol-like protein	2.2708	3.78e-11	7.68e-10	Up
ClCG05G004770	Calmodulin, putative	2.27	7.75e-07	7.07e-06	Up
ClCG05G023960	WRKY DNA-binding protein 3 LENGTH=513	2.2699	9.28e-10	1.5e-08	Up
ClCG08G010810	DNA-directed RNA polymerase	2.268	2.06e-05	0.00013273	Up
ClCG09G009970	Restriction endonuclease, type II-like superfamily protein	2.2676	3.19e-08	3.91e-07	Up
ClCG06G001820	LITAF-domain-containing protein	2.2675	3.38e-09	4.97e-08	Up
ClCG09G014010	Chaperone protein dnaJ	2.2674	2.32e-06	1.89e-05	Up
ClCG11G000280	Auxin response factor, putative	2.267	2.39e-13	6.87e-12	Up
ClCG05G001870	F-box family protein LENGTH=377	2.2627	2.62e-14	8.64e-13	Up
ClCG03G000760	pfkB-like carbohydrate kinase family protein LENGTH=353	2.2615	1.83e-14	6.17e-13	Up
ClCG02G007670	AAA domain-containing protein 3, ATPase family	2.2601	3.11e-10	5.43e-09	Up
ClCG10G015800	Histone-lysine N-methyltransferase	2.2593	1.44e-07	1.56e-06	Up
ClCG03G007650	Abscisic acid receptor PYR1	2.2582	0.0030451	0.010157	Up
ClCG08G010030	Chromosome chr9 scaffold_7, whole genome shotgun sequence	2.2579	2.3e-05	0.00014683	Up
ClCG07G017360	Tubulin-specific chaperone C	2.2567	7.67e-08	8.79e-07	Up
ClCG03G006310	Solute carrier family 12 member	2.2564	3.61e-17	1.68e-15	Up
ClCG03G014800	RRP12-like protein	2.254	8.78e-16	3.51e-14	Up
ClCG01G018520	MATE efflux family protein LENGTH=486	2.2525	1.88e-06	1.57e-05	Up
ClCG08G012620	exocyst subunit exo70 family protein G1 LENGTH=687	2.2517	3.11e-10	5.43e-09	Up
ClCG07G005290	RING finger protein	2.2517	2.24e-10	4.02e-09	Up
ClCG08G002440	Kinase, putative	2.2498	1.17e-06	1.02e-05	Up
ClCG01G005930	Uncharacterised conserved protein UCP031088, alpha/beta hydrolase LENGTH=578	2.2491	1.31e-08	1.72e-07	Up
ClCG07G017410	LanC-like protein 2	2.2485	1.6e-05	0.00010614	Up
ClCG05G016720	Solute carrier family 35 member F5-like protein	2.2462	3.9e-08	4.68e-07	Up
ClCG10G007550	replication factor C subunit 3 LENGTH=369	2.2455	8.07e-08	9.17e-07	Up
ClCG10G010900	Unknown protein	2.2438	3.4e-13	9.55e-12	Up
ClCG01G021520	Alkaline ceramidase	2.2433	1.42e-08	1.85e-07	Up
ClCG05G007280	Leucine-rich repeat receptor-like protein kinase	2.2425	0.00034461	0.0015617	Up
ClCG10G012730	Calcium-binding EF hand family protein	2.242	2.49e-07	2.55e-06	Up
ClCG09G021300	Zinc finger C-x8-C-x5-C-x3-H type family protein LENGTH=308	2.241	6.44e-07	5.99e-06	Up
ClCG10G020560	Serine-rich adhesin for platelets	2.2407	1.54e-11	3.31e-10	Up
Novel00597	-	2.2398	3.09e-06	2.47e-05	Up
ClCG11G003970	Squalene synthase	2.2385	6.77e-08	7.83e-07	Up
ClCG10G012940	WRKY transcription factor 27	2.237	5.43e-07	5.14e-06	Up
ClCG10G012110	Membrane bound O-acyl transferase, MBOAT	2.2326	1.22e-14	4.21e-13	Up
ClCG11G016180	LOCATED IN: chloroplast; EXPRESSED IN: root, pedicel, carpel, stamen; EXPRESSED DURING: 4 anthesis, petal differentiation and expansion stage;	2.2319	0.00098446	0.0038276	Up
ClCG11G011240	Protein kinase superfamily protein LENGTH=442	2.2313	1.96e-08	2.49e-07	Up
ClCG09G015450	Unknown protein	2.2298	0.0001305	0.00066991	Up
ClCG05G021110	Kinase family protein	2.2255	5.55e-07	5.24e-06	Up
ClCG02G022530	Fasciclin-like arabinogalactan protein 14	2.2243	6.29e-06	4.57e-05	Up
ClCG05G018760	P-loop containing nucleoside triphosphate hydrolases superfamily protein LENGTH=451	2.2231	0.00040188	0.0017868	Up
ClCG05G023560	F13B4.2 protein	2.2226	1.01e-08	1.35e-07	Up
ClCG04G003340	ATP-binding cassette transporter	2.2223	0.00053554	0.0022792	Up
ClCG02G001430	Serine/threonine-protein kinase	2.2205	1.84e-13	5.41e-12	Up
ClCG05G011880	Conserved peptide upstream open reading frame 11	2.2203	8.07e-15	2.84e-13	Up
ClCG06G001260	UV-stimulated scaffold protein A homolog	2.2196	1.8e-11	3.84e-10	Up
ClCG10G022760	cDNA, clone: J100068L21, full insert sequence	2.2174	4.83e-16	1.97e-14	Up
ClCG09G021350	Fasciclin-like arabinogalactan protein 10	2.2155	0.0067159	0.019856	Up
ClCG01G025020	F-box protein SKIP19	2.2148	4.13e-06	3.17e-05	Up
ClCG11G017080	Pentatricopeptide repeat-containing family protein	2.2141	0.00029294	0.001355	Up
ClCG00G001040	NBS-LRR disease resistance protein	2.2139	0.0030431	0.010153	Up
ClCG07G016630	Far-red impaired responsive (FAR1) family protein LENGTH=251	2.213	2.24e-11	4.68e-10	Up
ClCG03G002990	Phosphatidylinositol kinase putative	2.2112	2.19e-08	2.78e-07	Up
ClCG03G010730	Tyrosine specific protein phosphatase family protein	2.2105	0.0018235	0.0065413	Up
ClCG02G013280	PQ-loop repeat family protein	2.2078	2.99e-06	2.39e-05	Up
ClCG04G009590	Threonine dehydratase biosynthetic	2.2068	0.013066	0.03492	Up
ClCG01G023440	Ethylene-responsive transcription factor, putative	2.2055	2.73e-12	6.62e-11	Up
ClCG08G011220	Bifunctional arginine demethylase and lysyl-hydroxylase JMJD6	2.2047	1.02e-06	9.11e-06	Up
ClCG05G014870	Formin-like protein	2.2045	1.67e-15	6.49e-14	Up
ClCG09G004300	Zinc finger A20 and AN1 domain-containing stress-associated protein 1	2.2034	2.72e-17	1.28e-15	Up
ClCG09G020970	Glycerophosphoryl diester phosphodiesterase, putative	2.2032	4.35e-05	0.00025727	Up
ClCG10G018250	Syntaxin 121 family protein	2.2028	2.23e-12	5.48e-11	Up
ClCG01G008580	Armadillo repeat-containing protein	2.2022	1.47e-10	2.72e-09	Up
ClCG07G016430	2-hydroxyacyl-CoA lyase 1	2.2021	3e-11	6.16e-10	Up
ClCG08G008510	Phospholipid-transporting atpase, putative	2.2007	3.88e-11	7.82e-10	Up
ClCG03G009250	Mitogen-activated protein kinase kinase kinase, putative	2.1977	3.64e-11	7.4e-10	Up
ClCG07G001890	NHL repeat-containing protein	2.1972	6.96e-10	1.14e-08	Up
ClCG08G010290	Beta-glucosidase 1	2.1969	1.93e-05	0.00012559	Up
Novel00299	-	2.1961	0.004831	0.015035	Up
ClCG09G018570	PP2A regulatory subunit TAP46	2.1949	1.48e-11	3.2e-10	Up
ClCG08G005980	Pentatricopeptide repeat-containing protein, putative	2.1947	4.64e-16	1.91e-14	Up
ClCG07G014350	GDSL esterase/lipase	2.1943	2.64e-07	2.69e-06	Up
Novel00470	PREDICTED: transcription factor MYB108 [Cucumis sativus]>gi|700202050|gb|KGN57183.1| hypothetical protein Csa_3G168940 [Cucumis sativus]	2.1933	0.0060866	0.018297	Up
ClCG05G000760	zinc knuckle (CCHC-type) family protein LENGTH=488	2.1926	9.27e-14	2.86e-12	Up
ClCG01G005920	Uncharacterised conserved protein UCP031088, alpha/beta hydrolase LENGTH=578	2.191	7.94e-10	1.3e-08	Up
ClCG09G021760	Pentatricopeptide repeat-containing protein, putative	2.1883	4.48e-14	1.44e-12	Up
ClCG01G024260	CTD small phosphatase-like protein	2.1875	1.05e-07	1.17e-06	Up
ClCG08G015550	Serpin	2.1856	1.4e-19	8.48e-18	Up
Novel00174	-	2.1855	0.0010033	0.0038936	Up
ClCG04G011540	O-fucosyltransferase family protein LENGTH=508	2.184	6.01e-07	5.63e-06	Up
ClCG05G019450	Seven transmembrane domain protein	2.1826	0.0070491	0.020711	Up
Novel00864	-	2.1823	1.15e-06	1.01e-05	Up
ClCG00G001240	Epoxide hydrolase, putative	2.181	0.0017982	0.0064566	Up
ClCG01G003580	Pentatricopeptide (PPR) repeat-containing protein-like	2.1806	2.48e-09	3.72e-08	Up
ClCG08G001970	PHD finger family protein	2.1799	2.66e-14	8.76e-13	Up
ClCG02G023990	Dolichyldiphosphatase, putative	2.1797	6.06e-10	1.01e-08	Up
ClCG11G003270	TBC1 domain family member	2.1788	3.87e-08	4.67e-07	Up
ClCG07G001820	High mobility group protein B1	2.1785	4.41e-05	0.00026046	Up
ClCG11G017290	Protein phosphatase 2c, putative	2.1775	0.0057781	0.0175	Up
ClCG09G002790	Lactoylglutathione lyase, putative	2.1771	1.14e-05	7.81e-05	Up
ClCG08G001840	Transposon Ty2-F Gag-Pol polyprotein	2.1764	1.31e-07	1.44e-06	Up
ClCG08G003330	2-oxoisovalerate dehydrogenase alpha subunit, mitochondrial, putative, expressed	2.1762	2.89e-06	2.31e-05	Up
ClCG05G015220	Ubiquitin family protein	2.1759	8.85e-12	1.99e-10	Up
ClCG06G001250	Pentatricopeptide repeat-containing protein	2.1753	1.4e-15	5.54e-14	Up
ClCG07G012680	Embryo-specific family protein	2.1745	2.37e-06	1.93e-05	Up
ClCG02G019560	Pleiotropic drug resistance ABC transporter family protein	2.1743	2.24e-05	0.00014331	Up
ClCG02G000310	DNA cross-link repair family protein	2.1742	1.45e-12	3.7e-11	Up
ClCG07G010590	Ubiquitin carboxyl-terminal hydrolase	2.1741	4.65e-10	7.86e-09	Up
ClCG01G007500	Response regulator 6	2.1737	0.0014362	0.005325	Up
ClCG10G010840	Multidrug resistance protein ABC transporter family	2.17	1.62e-11	3.47e-10	Up
ClCG05G016630	Octicosapeptide/Phox/Bem1p and tetratricopeptide repeat domain-containing protein	2.1681	1.11e-11	2.46e-10	Up
ClCG01G022760	Chromodomain-helicase-DNA-binding protein 1-like	2.1678	9.09e-18	4.54e-16	Up
ClCG09G010180	from the Czech 'roh' meaning 'corner' LENGTH=415	2.1676	1.95e-08	2.49e-07	Up
ClCG00G002450	Pentatricopeptide repeat-containing protein, putative	2.1653	3.2e-05	0.00019649	Up
ClCG02G006210	Actin cytoskeleton-regulatory complex protein PAN1	2.1627	1.02e-09	1.64e-08	Up
ClCG05G014640	Early nodulin-like protein	2.1621	0.01158	0.031557	Up
ClCG03G012200	U-box domain-containing family protein	2.1618	6.41e-05	0.00035926	Up
ClCG04G003370	ATP-binding cassette sub-family A member	2.1617	0.0020835	0.0073494	Up
ClCG06G001840	Hydroxyproline-rich glycoprotein	2.161	5.48e-15	1.97e-13	Up
ClCG00G005840	Ammonium transporter	2.1601	0.00062601	0.0026054	Up
ClCG04G010650	Tubulin beta chain, putative	2.1589	0.0060754	0.018271	Up
ClCG06G011670	Unknown protein	2.1585	2.84e-08	3.51e-07	Up
ClCG09G016650	Kinase, putative	2.1553	1.35e-06	1.17e-05	Up
ClCG03G009260	Membrane-bound transcription factor site-2 protease	2.1548	2.2e-17	1.04e-15	Up
ClCG03G004650	Glucan endo-13-beta-glucosidase	2.1545	6.01e-10	9.99e-09	Up
ClCG10G018280	Embryo defective 2016 protein	2.1542	2.4e-08	3.01e-07	Up
ClCG07G016230	alpha/beta-Hydrolases superfamily protein LENGTH=336	2.1528	0.001256	0.0047391	Up
ClCG10G012660	Proline-rich uncharacterized protein	2.1519	8.89e-10	1.44e-08	Up
ClCG02G007070	Myosin heavy chain-related protein	2.1506	8.73e-06	6.16e-05	Up
ClCG07G012220	BED zinc finger ;hAT family dimerisation domain LENGTH=696	2.1482	0.00010394	0.00055006	Up
ClCG05G012060	Unknown protein	2.1469	2.2e-07	2.27e-06	Up
ClCG05G013250	Lysine histidine transporter	2.1464	1.84e-11	3.9e-10	Up
ClCG03G015010	Protein LURP-one-related 6	2.1456	0.0038802	0.012505	Up
ClCG01G003640	NAD(P)H-quinone oxidoreductase subunit 6	2.1454	1.12e-06	9.86e-06	Up
ClCG07G011190	Pectinacetylesterase family protein	2.1452	6.94e-06	4.99e-05	Up
ClCG11G014220	Serine/threonine protein phosphatase 2A activator	2.1419	3.16e-09	4.67e-08	Up
ClCG06G005660	F-box/LRR-repeat protein	2.1412	2.23e-08	2.82e-07	Up
ClCG10G021820	Unknown protein	2.1403	1.16e-13	3.52e-12	Up
ClCG11G012830	Katanin p80 WD40 repeat-containing subunit B1 homolog	2.1376	3.94e-12	9.37e-11	Up
ClCG07G015210	Transcription factor bHLH	2.1372	3.57e-12	8.61e-11	Up
ClCG01G021360	Unknown protein	2.1369	1.05e-10	2.01e-09	Up
ClCG11G006410	O-fucosyltransferase family protein LENGTH=631	2.1367	0.0036122	0.01175	Up
ClCG04G007890	Aldose reductase	2.1357	9.51e-08	1.07e-06	Up
ClCG03G013050	Hexokinase, putative	2.1357	3.61e-12	8.69e-11	Up
ClCG04G007430	Calmodulin-binding transcription activator 3	2.1351	7.12e-11	1.38e-09	Up
ClCG11G005030	DNA-directed RNA polymerase	2.1326	8.61e-18	4.31e-16	Up
ClCG02G023250	2-oxoglutarate/malate translocator	2.1319	6.7e-08	7.74e-07	Up
ClCG11G011560	Calcium-transporting ATPase 8 family protein	2.1317	7.53e-07	6.89e-06	Up
ClCG03G008590	Pentatricopeptide repeat-containing protein	2.131	6.71e-09	9.29e-08	Up
ClCG05G022530	Kinase family protein	2.1303	8.55e-18	4.29e-16	Up
ClCG03G012560	Telomerase-binding protein EST1A	2.1275	2.86e-18	1.51e-16	Up
ClCG05G003190	E3 ubiquitin-protein ligase RNF8	2.1264	2.88e-10	5.08e-09	Up
ClCG08G016410	Adenine phosphoribosyltransferase 1 family protein	2.1256	7.28e-08	8.37e-07	Up
ClCG03G013820	glucan synthase-like 10 LENGTH=1890	2.1245	0.00076443	0.0030804	Up
ClCG06G012050	Stress induced protein	2.1241	5.36e-09	7.57e-08	Up
ClCG11G003800	Amidophosphoribosyltransferase	2.1235	1.02e-10	1.95e-09	Up
ClCG10G009320	Phi-1-like phosphate-induced protein	2.1233	1.81e-06	1.51e-05	Up
ClCG11G014130	Leucine-rich repeat-containing protein	2.1223	2.49e-05	0.00015733	Up
ClCG02G007740	Cytochrome P450, putative	2.1221	0.002495	0.008575	Up
ClCG10G016920	ABC transporter family protein	2.1219	2.32e-05	0.00014782	Up
ClCG07G001250	Phospholipid:diacylglycerol acyltransferase	2.1217	1.29e-10	2.41e-09	Up
ClCG05G007140	Splicing factor 3B subunit	2.1206	4.79e-13	1.32e-11	Up
ClCG07G013870	Protein phosphatase 2c	2.1201	1.88e-08	2.4e-07	Up
ClCG01G008760	Eukaryotic translation initiation factor 3 subunit J	2.1191	2.06e-15	7.91e-14	Up
ClCG03G005940	Sphingolipid delta-4 desaturase	2.1182	0.00064911	0.0026839	Up
ClCG11G005740	Xanthine/uracil permease family protein	2.1175	8.42e-06	5.97e-05	Up
ClCG03G011340	Protein kinase-like protein	2.1167	1.47e-07	1.6e-06	Up
Novel00576	PREDICTED: myb-related protein Myb4-like [Cucumis melo]	2.1166	6.72e-05	0.00037327	Up
ClCG01G000910	MYB transcription factor	2.1164	3.56e-08	4.33e-07	Up
ClCG01G002880	KDEL motif-containing protein 1, putative	2.1163	0.00071727	0.0029213	Up
ClCG08G008680	T-complex protein 11	2.1151	4.25e-09	6.14e-08	Up
ClCG01G018440	Unknown protein	2.1138	5.07e-09	7.21e-08	Up
ClCG08G005650	Myosin-9, putative	2.1118	1.47e-10	2.71e-09	Up
ClCG05G002960	metacaspase 2 LENGTH=418	2.1115	2.15e-12	5.3e-11	Up
ClCG06G015670	Chaperone protein DnaJ	2.1113	4.93e-14	1.58e-12	Up
Novel00375	-	2.1108	0.00019421	0.00094303	Up
ClCG09G001020	Kinase family protein	2.1108	0.017675	0.045011	Up
ClCG01G018670	EPIDERMAL PATTERNING FACTOR-like protein	2.1097	0.007673	0.022261	Up
ClCG03G016700	NAC domain containing protein 86	2.108	1.92e-06	1.6e-05	Up
ClCG06G004420	Nucleolar transcription factor 1-A	2.1079	0.0038074	0.012286	Up
ClCG09G000790	Phospholipid-transporting ATPase	2.1066	1.69e-09	2.6e-08	Up
ClCG05G016380	DOMON domain-containing protein / dopamine beta-monooxygenase N-terminal domain-containing protein LENGTH=907	2.1065	1.49e-12	3.79e-11	Up
ClCG08G001740	RING/U-box superfamily protein LENGTH=236	2.1037	0.0001	0.0005321	Up
ClCG01G021460	Translation initiation factor IF-2	2.1033	0.0019543	0.0069389	Up
ClCG10G003510	Rhomboid family protein	2.103	2.1e-06	1.74e-05	Up
ClCG07G007830	Transducin/WD40 repeat-like superfamily protein LENGTH=1446	2.102	8.04e-08	9.17e-07	Up
ClCG04G002870	Pentatricopeptide repeat-containing protein	2.1016	2.42e-05	0.00015303	Up
ClCG04G006940	Protein trichome birefringence-like 33	2.1004	5.12e-11	1.02e-09	Up
ClCG11G007690	Tan protein	2.0989	0.00057177	0.0024119	Up
ClCG03G009150	Serine/threonine-protein phosphatase 1 regulatory subunit 10	2.0964	1.03e-12	2.72e-11	Up
ClCG05G019050	ABC transporter F family member 4	2.0961	0.0068475	0.020198	Up
ClCG02G012010	Unknown protein	2.094	1.48e-08	1.92e-07	Up
ClCG07G009180	Unknown protein	2.0935	1.44e-11	3.12e-10	Up
ClCG01G019420	60S ribosomal export protein NMD3	2.0932	3.92e-12	9.32e-11	Up
ClCG01G017300	Late embryogenesis abundant protein group 8 protein	2.0926	0.0011822	0.0044925	Up
ClCG05G021960	BZIP transcription factor	2.0895	0.002489	0.0085593	Up
ClCG05G004850	Early light-induced protein, putative	2.0894	2.99e-11	6.16e-10	Up
ClCG10G002330	Pentatricopeptide repeat-containing protein	2.089	3.22e-06	2.55e-05	Up
Novel00399	-	2.087	0.01853	0.046853	Up
ClCG10G022520	Aldose reductase-like protein	2.0849	1.3e-11	2.84e-10	Up
ClCG02G017640	Callose synthase	2.0838	2.12e-10	3.83e-09	Up
ClCG07G010450	Cationic amino acid transporter, putative	2.0826	1.01e-07	1.13e-06	Up
ClCG04G005610	Alpha-glucosidase-like	2.0781	1.11e-08	1.48e-07	Up
ClCG10G014990	60S ribosomal protein L34, putative	2.0776	4.48e-06	3.4e-05	Up
ClCG04G011250	Lipase family protein	2.0769	4.24e-15	1.57e-13	Up
ClCG11G004180	Chaperone protein dnaJ	2.0732	4.51e-08	5.37e-07	Up
ClCG09G005980	Thiamin pyrophosphokinase family protein	2.0732	7.07e-09	9.76e-08	Up
ClCG06G017500	Alkaline alpha galactosidase I	2.0731	6.39e-12	1.47e-10	Up
ClCG02G022090	Fatty acyl-CoA reductase	2.0724	0.0096733	0.027024	Up
ClCG09G008920	Ubiquitin-conjugating enzyme E2 variant 1B	2.0681	1.54e-05	0.00010245	Up
ClCG05G016620	Neurochondrin	2.0676	4.84e-10	8.15e-09	Up
ClCG05G011620	Mannose-6-phosphate isomerase	2.0674	1.68e-11	3.59e-10	Up
ClCG02G005890	Leucine-rich repeat protein kinase family protein LENGTH=878	2.0662	0.00016182	0.00080654	Up
ClCG07G004790	Amino acid transporter, putative	2.066	3.24e-13	9.14e-12	Up
ClCG01G015180	Pentatricopeptide repeat-containing protein	2.0654	0.019185	0.048229	Up
ClCG08G014760	Basic-leucine zipper (bZIP) transcription factor family protein LENGTH=442	2.065	4.05e-07	3.97e-06	Up
ClCG11G014320	Queuine tRNA-ribosyltransferase	2.0641	8.63e-05	0.00046618	Up
Novel00055	PREDICTED: LOW QUALITY PROTEIN: reticuline oxidase-like protein [Cucumis melo]	2.0624	0.0096717	0.027024	Up
ClCG10G001190	Secretory carrier-associated membrane protein	2.0619	5.27e-09	7.46e-08	Up
ClCG02G017090	Reticulon-like protein	2.0598	1.05e-06	9.37e-06	Up
ClCG02G003720	Unknown protein	2.0588	0.010305	0.028542	Up
ClCG06G010840	Protein kinase superfamily protein LENGTH=452	2.0568	1.31e-08	1.73e-07	Up
ClCG05G002430	Pectinesterase	2.056	0.001888	0.0067387	Up
ClCG01G018590	LMBR1 domain-containing protein-like protein	2.0528	1.07e-10	2.04e-09	Up
ClCG05G005490	Speckle-type POZ protein, putative	2.0522	1.01e-10	1.92e-09	Up
ClCG01G002950	ATP-dependent RNA helicase	2.0519	5.41e-09	7.62e-08	Up
ClCG04G006290	Thioredoxin	2.0515	3.95e-14	1.28e-12	Up
ClCG02G007860	Transmembrane protein 18	2.0499	1.41e-11	3.07e-10	Up
ClCG07G014380	SAUR-like auxin-responsive protein family LENGTH=119	2.0447	0.0035743	0.011643	Up
ClCG05G023290	Acylamino-acid-releasing enzyme	2.044	6.73e-06	4.86e-05	Up
ClCG05G026180	RPM1-interacting protein 4 (RIN4) family protein LENGTH=80	2.0421	0.0014771	0.0054482	Up
ClCG11G012610	Transcription factor UPBEAT1	2.042	3.27e-09	4.82e-08	Up
ClCG11G001420	Kinase family protein	2.0418	1.03e-09	1.64e-08	Up
ClCG04G009220	OTU-like cysteine protease family protein	2.04	0.0040518	0.012959	Up
ClCG08G010640	Proline-, glutamic acid-and leucine-rich protein 1	2.039	6.02e-09	8.43e-08	Up
ClCG10G002700	Glycogenin-2	2.0378	3.42e-05	0.00020856	Up
ClCG01G024930	Unknown protein	2.0367	0.0067137	0.019856	Up
ClCG05G001300	Myb family transcription factor family protein	2.0366	4.75e-06	3.59e-05	Up
ClCG02G019100	Ovate family protein 17	2.0363	0.00064898	0.0026839	Up
ClCG07G007900	1-aminocyclopropane-1-carboxylate synthase	2.0351	3.65e-05	0.00022116	Up
ClCG09G016030	Mitochondrial fission 1 protein	2.0343	7.89e-09	1.08e-07	Up
ClCG01G002480	Unknown protein	2.0339	0.0003053	0.0014036	Up
ClCG03G010510	dicer-like 2 LENGTH=1388	2.0338	0.0019332	0.0068727	Up
ClCG10G018080	Mal d 1-associated protein	2.0334	1.87e-06	1.56e-05	Up
ClCG09G005470	Mitochondrial carrier protein, putative	2.0328	2.38e-12	5.8e-11	Up
ClCG05G022540	Protein phosphatase, putative	2.0325	5.72e-06	4.22e-05	Up
ClCG01G025310	FAD-binding Berberine family protein LENGTH=532	2.0322	6.34e-07	5.91e-06	Up
ClCG05G004710	Protein kinase	2.0322	4.34e-12	1.03e-10	Up
ClCG07G012420	Ubiquitin system component Cue protein	2.0319	2.06e-10	3.73e-09	Up
ClCG02G021810	Glycine rich protein, putative	2.0317	3.28e-10	5.7e-09	Up
ClCG08G010840	Phosphopantothenate-cysteine ligase	2.0311	0.012634	0.033999	Up
ClCG04G004150	Unknown protein	2.0311	0.00092632	0.0036305	Up
ClCG09G019960	Geranylgeranyl transferase type I beta subunit, putative	2.0307	2.2e-07	2.27e-06	Up
ClCG01G004750	Protein kokopelli	2.0292	4.75e-05	0.00027706	Up
ClCG08G014240	Thaumatin-like protein 3	2.0287	5.6e-06	4.15e-05	Up
ClCG01G002140	Unknown protein	2.0285	1.14e-06	1e-05	Up
ClCG05G020700	Serine carboxypeptidase, putative	2.0281	3.1e-08	3.81e-07	Up
ClCG02G023960	Serine/threonine-protein phosphatase	2.0274	3.85e-11	7.77e-10	Up
ClCG01G006630	MAC/Perforin domain-containing protein LENGTH=627	2.0257	0.00049702	0.0021392	Up
ClCG07G004190	Kinase, putative	2.0246	1.51e-08	1.96e-07	Up
ClCG09G011210	Armadillo/beta-catenin repeat family protein	2.0244	1.21e-06	1.05e-05	Up
ClCG05G000140	Mago nashi-like protein	2.0241	1.07e-13	3.27e-12	Up
ClCG05G006550	Unknown protein	2.024	0.0057427	0.017407	Up
ClCG10G022420	Abscisic acid receptor PYR1	2.0239	0.00023516	0.0011162	Up
ClCG02G002910	Fasciclin-like arabinogalactan protein	2.0237	0.001626	0.005918	Up
ClCG09G006540	Mitochondrial carrier family	2.0237	6.48e-08	7.51e-07	Up
ClCG11G004820	Protein LONGIFOLIA 2	2.0215	0.0014335	0.0053202	Up
ClCG02G019680	Unknown protein	2.0207	1.93e-11	4.06e-10	Up
ClCG11G013260	Ribosomal protein L3	2.0196	9.15e-12	2.05e-10	Up
ClCG08G015390	RING finger protein	2.0188	3.53e-06	2.76e-05	Up
ClCG08G016540	F-box family protein	2.0177	1.13e-08	1.5e-07	Up
ClCG10G021700	Immediate early response 3-interacting protein 1	2.0177	7.63e-05	0.00041832	Up
ClCG09G006920	Ubiquitin carboxyl-terminal hydrolase family protein LENGTH=404	2.0174	4.01e-10	6.88e-09	Up
ClCG05G007250	Lipid binding protein, putative	2.0173	0.0057549	0.017441	Up
ClCG09G001420	Ring finger protein, putative	2.0167	0.0075809	0.022017	Up
ClCG06G011910	serine-rich protein-related LENGTH=217	2.0157	0.0017917	0.0064395	Up
ClCG05G001090	Arabinogalactan-protein	2.0152	0.00062789	0.0026115	Up
ClCG10G007150	Ras-related protein Rab-25	2.0147	6.09e-14	1.92e-12	Up
ClCG08G009310	UPF0392 protein RCOM_0530710	2.0128	8.97e-09	1.22e-07	Up
ClCG09G003850	Siroheme synthase	2.0126	5.31e-06	3.96e-05	Up
ClCG01G018450	Mitochondrial carrier family	2.012	4.72e-07	4.54e-06	Up
ClCG10G015930	Dof zinc finger protein	2.0104	7.08e-06	5.09e-05	Up
ClCG08G009160	RNA-binding protein 24-B	2.009	7.42e-14	2.31e-12	Up
ClCG04G001000	Anthranilate synthase component I, putative	2.0088	0.00096109	0.0037482	Up
ClCG04G007030	Mitochondrial substrate carrier family protein	2.0087	4.11e-07	4.01e-06	Up
ClCG06G013680	Double Clp-N motif-containing P-loop nucleoside triphosphate hydrolases superfamily protein LENGTH=1017	2.0079	5.5e-05	0.00031547	Up
ClCG07G017500	Protein SCAI	2.0079	1.24e-08	1.64e-07	Up
ClCG08G014010	Major facilitator superfamily protein LENGTH=456	2.0068	0.00013673	0.00069794	Up
ClCG07G013220	VHS domain-containing protein	2.0063	1.74e-14	5.91e-13	Up
Novel00945	-	2.0062	3.81e-05	0.00022956	Up
ClCG06G010700	3-ketoacyl-CoA synthase	2.0061	4.77e-09	6.82e-08	Up
ClCG10G022310	Mitochondrial carrier protein, expressed	2.0058	2.26e-11	4.71e-10	Up
ClCG08G016220	F-box protein GID2, putative	2.0054	0.00015666	0.00078494	Up
ClCG02G017510	Regulator of Vps4 activity in the MVB pathway protein LENGTH=454	2.0053	0.013523	0.035993	Up
ClCG04G004390	EXS family protein	2.0041	1.74e-11	3.71e-10	Up
ClCG05G006150	Adenine nucleotide alpha hydrolases-like protein	2.0039	0.0043292	0.013692	Up
ClCG05G024190	Dof zinc finger protein	2.0033	8.79e-09	1.19e-07	Up
ClCG10G018060	TPX2 (targeting protein for Xklp2) protein family LENGTH=432	2.0029	2.67e-13	7.65e-12	Up
ClCG06G004750	myb domain protein 12 LENGTH=371	2.0027	0.0055489	0.016908	Up
ClCG07G000170	aluminum-activated, malate transporter 12 LENGTH=560	2.0014	6.31e-08	7.35e-07	Up
ClCG01G024390	Receptor kinase	1.9994	0.002616	0.0089249	Up
ClCG08G012870	Syntaxin, putative	1.9986	2.49e-10	4.43e-09	Up
ClCG04G003310	Alkaline alpha galactosidase	1.9976	4.18e-07	4.07e-06	Up
ClCG01G024850	CBL-interacting protein kinase 24	1.9955	7.09e-05	0.00039117	Up
ClCG02G021990	COX VIIa-like protein	1.9954	1.15e-08	1.53e-07	Up
ClCG05G015530	Rna-binding la domain protein	1.9924	1.3e-14	4.49e-13	Up
ClCG10G021490	Kinase family protein	1.99	1.17e-05	8e-05	Up
ClCG04G000820	cDNA clone:J023009A03, full insert sequence	1.989	2.85e-05	0.00017778	Up
ClCG07G007410	Genomic DNA, chromosome 5, TAC clone:K3K3	1.9887	0.0051828	0.015952	Up
ClCG03G009160	Unknown protein	1.9873	0.00087949	0.003472	Up
ClCG01G011110	Glutamine--tRNA ligase	1.9847	0.00043779	0.0019239	Up
ClCG05G003260	Histidine kinase-, DNA gyrase B-, and HSP90-like ATPase family protein LENGTH=2729	1.9846	2.21e-06	1.82e-05	Up
ClCG04G006340	Phospholipid-transporting atpase, putative	1.9805	6.87e-10	1.13e-08	Up
ClCG09G007030	Exostosin family protein	1.98	0.0014508	0.0053715	Up
ClCG10G010590	Lipase, putative, expressed	1.98	0.00041345	0.0018318	Up
ClCG01G009290	Lectin family protein	1.9797	0.0028915	0.0097305	Up
ClCG11G001130	Ribosomal RNA-processing protein-like protein	1.9785	8.37e-07	7.58e-06	Up
ClCG11G006770	Eukaryotic aspartyl protease family protein LENGTH=442	1.9776	9.91e-08	1.11e-06	Up
ClCG09G010630	GDP-mannose transporter, putative	1.9771	4.58e-08	5.44e-07	Up
ClCG10G017050	alpha/beta-Hydrolases superfamily protein LENGTH=419	1.9765	4.05e-08	4.86e-07	Up
ClCG10G022370	Ammonium transporter	1.9765	1.65e-07	1.77e-06	Up
ClCG02G016800	TPX2 (targeting protein for Xklp2) protein family LENGTH=338	1.9764	4.23e-07	4.11e-06	Up
ClCG04G009200	ABC transporter family protein LENGTH=1109	1.9756	9.65e-06	6.73e-05	Up
ClCG03G009340	Oxysterol-binding protein, putative	1.9756	2.44e-14	8.09e-13	Up
ClCG05G020150	Leucine-rich repeat (LRR) family protein LENGTH=404	1.9753	0.014818	0.038859	Up
ClCG04G002930	ENTH/VHS/GAT family protein	1.9745	2.45e-09	3.68e-08	Up
ClCG08G015100	3-ketoacyl-CoA synthase	1.9738	1.95e-05	0.00012692	Up
ClCG03G015850	Regulator of Vps4 activity in the MVB pathway protein LENGTH=937	1.9732	1.6e-11	3.43e-10	Up
ClCG08G015660	Calcineurin-like metallo-phosphoesterase superfamily protein LENGTH=1013	1.9696	3.2e-12	7.73e-11	Up
ClCG05G020300	RAN GTPASE ACTIVATING protein 2	1.9687	2.65e-09	3.97e-08	Up
ClCG11G018110	Unknown protein	1.9687	2.78e-05	0.00017393	Up
ClCG11G013210	10-deacetylbaccatin III-10-O-acetyl transferase	1.9684	3.92e-05	0.00023485	Up
ClCG10G015650	Phosphate translocator-related family protein	1.9681	3.02e-05	0.00018721	Up
ClCG03G007340	Interferon-induced GTP-binding protein Mx	1.9665	5.84e-08	6.83e-07	Up
ClCG11G013010	Tumor susceptibility gene 101 family protein	1.9663	2.34e-09	3.52e-08	Up
ClCG10G015030	Aquaporin	1.9657	0.00029119	0.0013492	Up
ClCG03G016270	Late embryogenesis abundant protein D-34, putative	1.9611	0.0033396	0.010993	Up
ClCG02G003710	Protein kinase superfamily protein LENGTH=448	1.9586	0.018332	0.046433	Up
ClCG09G004150	Cellulose synthase	1.9572	4.7e-10	7.94e-09	Up
ClCG10G017890	Glutamate carboxypeptidase II, putative, expressed	1.9565	0.0039346	0.012648	Up
ClCG09G016390	Glutamyl-tRNA reductase	1.9543	1.75e-09	2.69e-08	Up
ClCG09G004940	AT3g17120/K14A17_24	1.9521	2.18e-05	0.00014007	Up
ClCG07G008430	GDP-mannose 4,6-dehydratase	1.9518	9.42e-08	1.06e-06	Up
ClCG01G007390	Basic-leucine zipper (bZIP) transcription factor family protein LENGTH=442	1.951	0.00073182	0.0029691	Up
ClCG10G013750	Surfeit locus protein 2 containing protein	1.9504	1.01e-13	3.11e-12	Up
ClCG03G013800	glucan synthase-like 10 LENGTH=1890	1.9496	0.0019249	0.0068508	Up
ClCG05G018830	Auxilin-like protein	1.9481	1.77e-13	5.23e-12	Up
ClCG11G016050	Zinc finger CCCH domain-containing protein	1.9478	1.48e-12	3.77e-11	Up
ClCG04G002190	F-box protein	1.947	0.00017467	0.00086066	Up
ClCG02G015160	Syntaxin 41 family protein	1.9448	1.74e-06	1.46e-05	Up
ClCG09G022740	F3O9.9 protein	1.944	1.34e-05	9.02e-05	Up
ClCG05G020030	NAC domain protein	1.9438	0.00025024	0.0011781	Up
ClCG11G018240	Fiber protein Fb34	1.9412	3.47e-05	0.0002114	Up
ClCG10G013640	F-box family protein	1.9383	0.0043559	0.01376	Up
ClCG04G000550	Protein kinase	1.9381	1.1e-13	3.34e-12	Up
ClCG09G001000	GTP pyrophosphokinase	1.9376	1.05e-08	1.41e-07	Up
ClCG05G023660	Asparagine synthetase domain-containing protein	1.9362	1.35e-08	1.76e-07	Up
ClCG02G014220	Calcium-binding EF hand family protein	1.9348	8.29e-05	0.00045	Up
ClCG06G015930	Mitochondrial import inner membrane translocase subunit TIM16	1.9345	8.77e-09	1.19e-07	Up
ClCG11G004310	Ribosomal RNA large subunit methyltransferase E	1.9337	6.45e-09	8.96e-08	Up
ClCG09G007060	Cyclin family protein	1.9336	0.00020748	0.00099982	Up
ClCG05G011690	Regulator of Vps4 activity in the MVB pathway protein LENGTH=409	1.931	4.38e-07	4.24e-06	Up
ClCG08G016800	Branched-chain-amino-acid aminotransferase	1.9299	6.04e-05	0.00034197	Up
ClCG07G007090	Receptor-kinase, putative	1.9298	0.005835	0.017647	Up
ClCG10G006410	Acetyl-coenzyme A synthetase, putative	1.9296	2.13e-09	3.22e-08	Up
ClCG05G001740	Digalactosyldiacylglycerol synthase	1.9279	8.79e-13	2.33e-11	Up
ClCG01G007800	Mitochondrial phosphate carrier protein, putative	1.9269	8.59e-16	3.44e-14	Up
ClCG10G016470	Transcription elongation factor-related family protein	1.9257	5.48e-12	1.28e-10	Up
ClCG02G004460	BZIP family transcription factor, putative, expressed	1.9245	1.54e-06	1.31e-05	Up
ClCG02G002680	DGCR14-related family protein	1.9242	1.09e-12	2.87e-11	Up
ClCG09G003530	Unknown protein	1.9239	6.03e-05	0.00034136	Up
ClCG10G022360	Receptor-like protein kinase	1.9232	4.41e-12	1.04e-10	Up
ClCG05G015750	Ferredoxin-like protein	1.9231	0.0027439	0.0092927	Up
ClCG05G009740	RING/U-box superfamily protein LENGTH=320	1.9231	0.00010276	0.00054441	Up
ClCG11G013550	Eukaryotic protein of unknown function (DUF842) LENGTH=149	1.9227	1.43e-05	9.57e-05	Up
ClCG05G004000	Mitochondrial import receptor subunit TOM22 family protein	1.9225	4.58e-09	6.59e-08	Up
ClCG05G006710	U5 small nuclear ribonucleoprotein helicase	1.922	2.42e-08	3.03e-07	Up
ClCG03G005570	Cotton fiber expressed protein 1	1.9215	2.42e-15	9.18e-14	Up
ClCG03G007530	Rho termination factor	1.9154	5.84e-05	0.00033244	Up
ClCG08G010090	Exostosin family protein	1.9139	1.18e-06	1.03e-05	Up
ClCG10G015820	50S ribosomal protein L25	1.9137	1.23e-07	1.36e-06	Up
ClCG06G000290	Plastocyanin-like domain containing protein, expressed	1.9131	8.29e-06	5.9e-05	Up
Novel00679	-	1.9126	1.48e-05	9.87e-05	Up
ClCG01G018980	L-ascorbate oxidase family protein	1.9122	0.00021967	0.0010511	Up
ClCG06G014040	Mitochondrial import receptor subunit TOM7-1, putative	1.9108	3.66e-08	4.44e-07	Up
Novel00607	PREDICTED: probable E3 ubiquitin ligase SUD1 isoform X1 [Cucumis melo]	1.9104	0.00046612	0.0020255	Up
ClCG01G010690	Cytosolic Fe-S cluster assembly factor NAR1	1.9094	5.86e-07	5.5e-06	Up
ClCG08G014250	T5I8.21 protein	1.9094	1.68e-07	1.8e-06	Up
ClCG05G015250	Laccase-like protein	1.9079	0.0073483	0.021469	Up
ClCG05G011650	HXXXD-type acyl-transferase family protein LENGTH=469	1.9061	0.0026802	0.0091064	Up
ClCG02G005790	Pheromone receptor-like protein	1.9061	0.00038627	0.0017246	Up
ClCG05G025460	YABBY	1.9049	0.0040134	0.012859	Up
ClCG02G006490	DNA polymerase IV	1.9048	0.00044254	0.0019417	Up
ClCG06G000880	Dolichyl pyrophosphate Glc1Man9GlcNAc2 alpha-1,3-glucosyltransferase	1.9047	1.11e-07	1.24e-06	Up
ClCG10G005340	Unknown protein	1.9031	0.00040733	0.0018068	Up
ClCG05G003780	Glutathione S-transferase	1.903	1.74e-13	5.14e-12	Up
ClCG09G000820	Mitochondrial import inner membrane translocase subunit tim23, putative	1.8997	1.27e-09	1.99e-08	Up
ClCG01G009360	Photosystem I P700 chlorophyll a apoprotein A2	1.8991	0.00012084	0.00062694	Up
ClCG00G005300	4-coumarate:CoA ligase	1.897	0.0024276	0.0083996	Up
ClCG10G010830	WD repeat-containing protein-like protein	1.8957	0.00047417	0.0020539	Up
ClCG11G009360	Ty3-gypsy retrotransposon protein	1.8944	0.018384	0.046552	Up
ClCG10G007500	Protein of unknown function, DUF647 LENGTH=497	1.8921	5.03e-07	4.81e-06	Up
ClCG11G017890	Prenylated rab acceptor family protein	1.8909	2.67e-10	4.71e-09	Up
ClCG08G011140	5'-adenylylsulfate reductase-like 4	1.8893	1.05e-08	1.41e-07	Up
ClCG08G017050	Beta-fructofuranosidase, insoluble isoenzyme	1.8878	0.0024274	0.0083996	Up
ClCG09G009980	Unknown protein	1.8872	0.00010025	0.00053334	Up
ClCG03G007100	60S ribosomal protein L18A-like	1.886	1.13e-11	2.49e-10	Up
ClCG07G014780	Unknown protein	1.884	2.73e-09	4.07e-08	Up
ClCG07G012310	Major facilitator superfamily protein	1.8836	7.75e-11	1.5e-09	Up
ClCG09G005010	Peptidyl-prolyl cis-trans isomerase, putative	1.8832	1.98e-08	2.51e-07	Up
ClCG03G015120	F-box/LRR-repeat protein 4	1.8817	4.84e-09	6.93e-08	Up
ClCG03G016150	Ceramide glucosyltransferase	1.8812	4.1e-13	1.14e-11	Up
ClCG04G004320	response regulator 9 LENGTH=234	1.8804	6.22e-05	0.00034983	Up
ClCG09G012670	DNA repair endonuclease XPF	1.8796	1.46e-09	2.26e-08	Up
ClCG06G001730	Mei2-like protein	1.8795	6.28e-11	1.23e-09	Up
ClCG07G014980	Ethylene-responsive transcription factor 5	1.8789	0.0002736	0.0012742	Up
ClCG01G020510	Protein preY, mitochondrial, putative	1.8784	2.84e-05	0.00017711	Up
ClCG01G021380	Pentatricopeptide repeat-containing protein, putative	1.8781	1.05e-05	7.28e-05	Up
ClCG09G006190	Cation efflux family protein LENGTH=471	1.8772	6.45e-08	7.48e-07	Up
Novel00596	-	1.8767	0.0019142	0.0068165	Up
ClCG09G010350	U3 small nucleolar RNA-associated protein, putative	1.8759	2.69e-07	2.74e-06	Up
ClCG06G015150	G patch domain-containing protein	1.8748	4.87e-09	6.96e-08	Up
ClCG07G016940	HEAT repeat-containing protein	1.8737	1.07e-07	1.2e-06	Up
ClCG05G024680	Major facilitator superfamily protein LENGTH=555	1.8736	0.00029344	0.0013567	Up
ClCG02G017970	Late embryogenesis abundant protein-like	1.873	0.0030556	0.010187	Up
ClCG05G001970	CRS2-associated factor 1-like protein	1.8714	2.81e-10	4.96e-09	Up
ClCG04G003390	ATP-binding cassette transporter	1.8682	1.04e-05	7.22e-05	Up
ClCG05G024940	Formin-like protein	1.8667	1.54e-05	0.00010226	Up
ClCG06G010890	RNA-directed DNA polymerase (Reverse transcriptase)	1.8659	0.011673	0.031771	Up
ClCG03G015750	Transcripteion factor	1.8628	0.002242	0.0078372	Up
ClCG01G026000	Zinc finger protein	1.8618	4.92e-06	3.71e-05	Up
ClCG10G012520	Ras-related protein Rab-25	1.8604	3.19e-07	3.19e-06	Up
ClCG07G017420	Tropomyosin	1.86	0.00011723	0.00061106	Up
ClCG04G008620	Lung seven transmembrane receptor, putative	1.8585	6.33e-09	8.8e-08	Up
ClCG06G008600	Membrane-bound transcription factor site-1 protease	1.8583	6.58e-14	2.06e-12	Up
ClCG10G000870	Transcription factor-related family protein	1.8551	0.0018496	0.0066242	Up
ClCG01G011280	U-box domain-containing protein kinase family protein LENGTH=791	1.8544	0.018038	0.045818	Up
ClCG09G001440	receptor-like protein kinase 2 LENGTH=1151	1.8543	0.0026174	0.0089282	Up
ClCG02G003230	Brefeldin A-inhibited guanine nucleotide-exchange protein 2	1.8528	9.06e-12	2.03e-10	Up
ClCG00G002200	Nicotiana lesion-inducing like	1.8524	0.0077315	0.022399	Up
ClCG00G002480	ATP synthase epsilon chain	1.8523	0.016233	0.041909	Up
ClCG01G023370	vascular plant one zinc finger protein LENGTH=486	1.8518	3.83e-08	4.63e-07	Up
ClCG05G011900	Retrotransposon protein, putative, unclassified	1.8496	0.0046758	0.014639	Up
ClCG11G018700	BTB/POZ domain-containing family protein	1.8494	1.69e-09	2.61e-08	Up
ClCG07G015860	Protein kinase superfamily protein LENGTH=408	1.848	9.06e-11	1.74e-09	Up
ClCG05G003750	Unknown protein	1.8478	0.010012	0.027808	Up
ClCG10G003090	UDP-D-GLUCURONATE 4-EPIMERASE 3 family protein	1.8476	6.4e-07	5.96e-06	Up
ClCG02G006660	Protein phosphatase 2c, putative	1.8474	2.11e-06	1.74e-05	Up
ClCG09G009900	Regulator of chromosome condensation (RCC1) family with FYVE zinc finger domain LENGTH=1073	1.8459	3.75e-06	2.91e-05	Up
ClCG01G024940	Galectin	1.8456	1.69e-07	1.8e-06	Up
ClCG10G014330	Methyl-CpG-binding domain 9	1.845	4.25e-06	3.25e-05	Up
ClCG08G013800	Zinc finger, CCCH-type with G patch domain	1.8447	4.35e-09	6.28e-08	Up
ClCG09G007270	Pentatricopeptide repeat-containing protein, putative	1.8444	7.29e-06	5.23e-05	Up
ClCG11G004570	Protein kinase superfamily protein LENGTH=709	1.8442	6.59e-10	1.09e-08	Up
ClCG09G011490	Pentatricopeptide repeat-containing protein, putative	1.8439	1.29e-07	1.42e-06	Up
ClCG06G001990	Unknown protein	1.8434	0.00077645	0.0031183	Up
ClCG02G024180	Protein kinase 2B	1.8433	8.31e-06	5.91e-05	Up
ClCG05G025260	Equilibrative nucleoside transporter 1	1.8431	0.0058044	0.017571	Up
ClCG07G003860	Nucleotide-sugar transporter family protein LENGTH=308	1.8429	1.59e-10	2.94e-09	Up
ClCG02G019300	Glucan endo-1,3-beta-glucosidase	1.8425	0.0030375	0.010137	Up
ClCG08G015470	Kinase, putative	1.8425	0.0039634	0.012732	Up
Novel00145	PREDICTED: pleiotropic drug resistance protein 3-like isoform X1 [Cucumis melo]	1.8414	0.0010208	0.0039478	Up
ClCG05G000660	L-fucokinase/GDP-L-fucose pyrophosphorylase LENGTH=1055	1.8401	5.23e-07	4.97e-06	Up
ClCG03G002600	Emb|CAB89309.1	1.8389	0.0016806	0.0060934	Up
ClCG02G016870	IFA-binding protein-like	1.8378	1.86e-09	2.84e-08	Up
ClCG01G002150	Loricrin-like	1.8377	3.4e-09	5e-08	Up
ClCG05G024800	Leucine-rich repeat receptor-like protein kinase family protein LENGTH=1045	1.8365	0.0016432	0.0059701	Up
ClCG06G005980	Chromodomain-helicase-DNA-binding protein 2	1.8364	3.89e-12	9.27e-11	Up
ClCG05G022840	Protein kinase superfamily protein LENGTH=935	1.8357	2.77e-13	7.91e-12	Up
ClCG04G010150	Long-chain fatty alcohol dehydrogenase family protein LENGTH=748	1.8316	0.00066059	0.0027231	Up
ClCG10G020310	Arabidopsis thaliana genomic DNA, chromosome 5, P1 clone:MOK16	1.8307	0.0059694	0.017996	Up
ClCG11G013360	Non-imprinted in Prader-Willi/Angelman syndrome region protein, putative	1.8303	5.16e-09	7.32e-08	Up
ClCG07G008770	D-2-hydroxyglutarate dehydrogenase, mitochondrial	1.83	0.0031334	0.010412	Up
ClCG06G004180	Novel plant snare, putative	1.83	2.58e-05	0.00016223	Up
Novel00817	-	1.8288	0.00048403	0.00209	Up
ClCG09G006530	U1 small nuclear ribonucleoprotein C	1.8277	1.77e-08	2.27e-07	Up
ClCG07G009400	Regulation of nuclear pre-mRNA domain-containing protein 1B	1.826	3.34e-05	0.0002047	Up
ClCG05G000390	Unknown protein	1.8258	1.36e-07	1.48e-06	Up
ClCG06G014560	MATE efflux family protein LENGTH=486	1.8247	1.04e-06	9.26e-06	Up
Novel00280	hypothetical protein glysoja_022734 [Glycine soja]	1.8242	7.46e-10	1.22e-08	Up
ClCG02G016900	Sigma factor binding protein 1, chloroplastic	1.8221	0.0077368	0.022408	Up
ClCG07G012640	26.5 kDa heat shock protein	1.8217	9.2e-08	1.04e-06	Up
ClCG06G015760	UDP-glucose 6-dehydrogenase	1.8215	0.00011442	0.00059822	Up
ClCG05G017990	Unknown protein	1.8214	4.01e-07	3.92e-06	Up
ClCG07G004270	Zinc finger CCCH domain-containing protein 29-like protein	1.8207	3.62e-08	4.4e-07	Up
ClCG01G025170	2-succinylbenzoate-CoA ligase	1.8206	3.26e-06	2.58e-05	Up
ClCG03G007540	60S ribosomal protein L11	1.8186	4.13e-05	0.00024557	Up
ClCG10G015150	Cytochrome P450	1.8184	2.14e-12	5.29e-11	Up
ClCG09G021540	Pre-mRNA-splicing ATP-dependent RNA helicase prp28	1.8177	2.48e-12	6.04e-11	Up
ClCG07G012120	Golgi SNAP receptor complex member 1	1.817	4.91e-07	4.7e-06	Up
[truncated: 5,624 more rows]
