# Supplementary material for: Transcriptomic Analysis of Short-Term Salt Stress Response in Watermelon Seedlings
Source: Int J Mol Sci. 2020 Aug 21;21(17):6036. doi: 10.3390/ijms21176036 (PMC7504276; doi:10.3390/ijms21176036)
Supplement: Supplementary file 1 [file ijms-21-06036-s001.zip › Supplementary for conversion/Table S4.xlsx]

## Sheet: Sheet1
Table S4: KEGG enrichment pathway Endocytosis. Log2FoldChange: the result performed by DESeq2 R/EdgeR R package, Pvalue: pvalue in statistical tests and padj(qvalue): corrected pvalue.
KEGG_ID	Description	geneID	Gene Description	log2FoldChange	pvalue	padj
csv04144	Endocytosis	ClCG00G000210	Phospholipase D	1.5846	0.0022999	0.0080246
		ClCG01G006040	Programmed cell death 6-interacting protein, putative	2.3576	2.56e-15	9.69e-14
		ClCG01G014890	Arf-GAP with GTPase, ANK repeat and PH domain-containing protein 3	4.1255	0.0015706	0.0057492
		ClCG01G025140	ARF-GAP domain 13	1.0804	0.00095735	0.0037359
		ClCG02G003230	Brefeldin A-inhibited guanine nucleotide-exchange protein 2	1.8528	9.06e-12	2.03e-10
		ClCG02G003430	Calcium-binding EF hand protein-like	1.1299	0.00051293	0.0021993
		ClCG02G011850	Senescence/dehydration-associated protein-related LENGTH=452	3.8483	1.84e-18	9.92e-17
		ClCG02G017510	Regulator of Vps4 activity in the MVB pathway protein LENGTH=454	2.0053	0.013523	0.035993
		ClCG02G019840	Ras-related protein Rab-25	1.0129	0.008929	0.025254
		ClCG02G021820	AP-2 complex subunit alpha, putative	0.78495	0.0057611	0.017454
		ClCG03G009330	phosphatidylinositol-4-phosphate 5-kinase 1 LENGTH=752	0.94155	0.00022997	0.0010952
		ClCG03G015850	Regulator of Vps4 activity in the MVB pathway protein LENGTH=937	1.9732	1.6e-11	3.43e-10
		ClCG04G008300	70 kDa heat shock protein	3.7209	1.78e-36	4.45e-34
		ClCG05G002160	Brefeldin A-inhibited guanine nucleotide-exchange protein	0.88163	0.0065239	0.019367
		ClCG05G011690	Regulator of Vps4 activity in the MVB pathway protein LENGTH=409	1.931	4.38e-07	4.24e-06
		ClCG05G015560	Vacuolar protein sorting-associated protein 35	0.93424	0.00043383	0.0019074
		ClCG05G025400	ADP-ribosylation factor	2.8009	2.07e-17	9.86e-16
		ClCG06G000190	Unknown protein	2.3427	3.34e-12	8.07e-11
		ClCG06G004740	STAM-binding protein	1.0578	0.0049571	0.015358
		ClCG06G004910	Phospholipase D family protein	2.4509	1.21e-11	2.65e-10
		ClCG06G009740	Chaperone DnaK	1.8037	4.63e-17	2.11e-15
		ClCG07G003560	SEC7-like guanine nucleotide exchange family protein LENGTH=1687	0.80703	0.0072967	0.021338
		ClCG07G011900	ADP-ribosylation factor GTPase-activating protein	0.91899	0.013134	0.035077
		ClCG07G016600	Epsin-2, putative	1.193	8.55e-05	0.00046202
		ClCG08G003020	Regulator of Vps4 activity in the MVB pathway protein	1.7267	3.42e-08	4.18e-07
		ClCG08G004100	Epsin-2, putative	1.5803	3.92e-09	5.71e-08
		ClCG08G005190	Regulator of Vps4 activity in the MVB pathway protein LENGTH=409	4.0329	1.31e-17	6.41e-16
		ClCG08G006480	Vacuolar protein-sorting protein 45	1.3334	3.28e-06	2.59e-05
		ClCG08G010780	Vacuolar protein sorting protein	0.86908	0.013482	0.035894
		ClCG08G014000	Phospholipase D	2.6585	1.65e-11	3.53e-10
		ClCG09G002000	Ras-related protein Rab-7	1.1536	0.0023769	0.0082498
		ClCG09G010110	Chaperone DnaK	4.4051	2.79e-13	7.94e-12
		ClCG09G019940	70 kDa heat shock protein	6.1984	8.14e-30	1.15e-27
		ClCG09G020000	70 kDa heat shock protein	7.0542	2.11e-50	1.34e-47
		ClCG10G001580	ADP-ribosylation factor GTPase-activating protein	0.70417	0.011561	0.031521
		ClCG10G005050	Vacuolar protein sorting-associated protein VTA1-like protein	0.84978	0.003394	0.011138
		ClCG10G005140	EH-domain-containing protein, putative	1.4464	0.00023382	0.001111
		ClCG10G007150	Ras-related protein Rab-25	2.0147	6.09e-14	1.92e-12
		ClCG10G012520	Ras-related protein Rab-25	1.8604	3.19e-07	3.19e-06
		ClCG10G019650	Vacuolar protein-sorting-associated protein-like protein	0.89796	0.0069412	0.020443
		ClCG10G021000	ADP-ribosylation factor GTPase-activating protein	1.2555	1.52e-06	1.3e-05
		ClCG11G001910	Charged multivesicular body protein 4b, putative	0.95527	0.007061	0.020738
		ClCG11G006070	Clathrin heavy chain	0.87362	0.0007884	0.0031582
		ClCG11G011300	70 kDa heat shock protein	7.327	3.29e-39	9.78e-37
		ClCG11G013010	Tumor susceptibility gene 101 family protein	1.9663	2.34e-09	3.52e-08
		ClCG11G018450	Arf-GAP with GTPase, ANK repeat and PH domain-containing protein 1	1.0718	0.00019227	0.00093444
		ClCG11G018830	Calcium-binding EF hand-containing protein	1.2449	5.21e-07	4.95e-06
