# Supplementary material for: Transcriptomic Analysis of Short-Term Salt Stress Response in Watermelon Seedlings
Source: Int J Mol Sci. 2020 Aug 21;21(17):6036. doi: 10.3390/ijms21176036 (PMC7504276; doi:10.3390/ijms21176036)
Supplement: Supplementary file 1 [file ijms-21-06036-s001.zip › Supplementary for conversion/Table S5.xlsx]

## Sheet: Sheet1
Table S5: KEGG enrichment pathway SNARE interactions in vesicular transport. Log2FoldChange: the result performed by DESeq2 R/EdgeR R package, Pvalue: pvalue in statistical tests and padj(qvalue): corrected pvalue.
KEGG_ID	Description	geneID	Gene Description	log2FoldChange	pvalue	padj
csv04130	SNARE interactions in vesicular transport	ClCG02G015160	Syntaxin 41 family protein	1.9448	1.74e-06	1.46e-05
		ClCG07G004070	Syntaxin, putative	0.87071	0.018194	0.046128
		ClCG07G012120	Golgi SNAP receptor complex member 1	1.817	4.91e-07	4.7e-06
		ClCG08G012870	Syntaxin, putative	1.9986	2.49e-10	4.43e-09
		ClCG09G001170	Vesicle-trafficking protein SEC22b	0.7036	0.018658	0.047104
		ClCG09G005420	Syntaxin 42 family protein	2.2796	6.6e-07	6.12e-06
		ClCG09G017970	Vesicle transport v-SNARE 11-like	0.83019	0.011273	0.030845
		ClCG10G004910	Syntaxin-52	1.0633	0.00070875	0.0028934
		ClCG10G018250	Syntaxin 121 family protein	2.2028	2.23e-12	5.48e-11
		ClCG11G014400	Target SNARE coiled-coil domain protein LENGTH=134	1.3613	0.00010417	0.000551
