# Supplementary material for: Transcriptomic Analysis of Short-Term Salt Stress Response in Watermelon Seedlings
Source: Int J Mol Sci. 2020 Aug 21;21(17):6036. doi: 10.3390/ijms21176036 (PMC7504276; doi:10.3390/ijms21176036)
Supplement: Supplementary file 1 [file ijms-21-06036-s001.zip › Supplementary for conversion/Table S6.xlsx]

## Sheet: Sheet1
	Table S6: DEGs involved in Amino Acid Transport due to salt stress. Log2FoldChange: the result performed by DESeq2 R/EdgeR R package, Pvalue: pvalue in statistical tests and padj(qvalue): corrected pvalue.
	Up-regulated Amino Acid Transporters
Gene_ID	Gene description	Log2FoldChange	pvalue	padj
ClCG10G021830	Vesicular glutamate transporter 2.1	6.8055	4.15e-17	1.92e-15
ClCG10G021830	Vesicular glutamate transporter 2.1	6.8055	4.15e-17	1.92e-15
ClCG02G021970	Pleiotropic drug resistance ABC transporter family protein	6.1893	6.91e-09	9.56e-08
ClCG11G010820	Lipid A export ATP-binding/permease protein MsbA	5.539	4.97e-23	4.32e-21
ClCG09G001180	Multidrug resistance protein 1, 2, putative	4.9606	1.14e-20	7.53e-19
ClCG06G001370	Multidrug resistance protein ABC transporter family	4.6564	1.61e-44	6.5e-42
ClCG09G011400	ABC transporter family protein	4.5379	3.12e-12	7.56e-11
ClCG10G016200	Amino acid transporter, putative	4.4452	4.78e-25	5.05e-23
ClCG06G016320	ATP-binding cassette transporter	3.9304	1.83e-13	5.37e-12
ClCG10G004470	AbC transporter family protein	3.8173	0.0037515	0.012137
ClCG04G010530	ABC transporter G family member	3.7063	0.0012523	0.0047268
ClCG03G015300	Membrane transporter	3.6584	2.44e-14	8.09e-13
ClCG06G016330	ABC transporter family protein	3.2426	5.18e-14	1.64e-12
ClCG09G021060	Multidrug resistance protein ABC transporter family	3.2127	4.42e-18	2.27e-16
ClCG00G004020	Multidrug resistance protein ABC transporter family	3.1216	0.0032784	0.010814
ClCG02G021420	ATP-binding cassette transporter	2.7295	4.84e-22	3.85e-20
ClCG10G015050	Amino acid transporter, putative	2.3871	5.35e-08	6.27e-07
ClCG04G003360	ATP-binding cassette transporter	2.2709	0.0023607	0.008207
ClCG04G003340	ATP-binding cassette transporter	2.2223	0.00053554	0.0022792
ClCG02G019560	Pleiotropic drug resistance ABC transporter family protein	2.1743	2.24e-05	0.00014331
ClCG10G010840	Multidrug resistance protein ABC transporter family	2.17	1.62e-11	3.47e-10
ClCG04G003370	ATP-binding cassette sub-family A member	2.1617	0.0020835	0.0073494
ClCG05G013250	Lysine histidine transporter	2.1464	1.84e-11	3.9e-10
ClCG10G016920	ABC transporter family protein	2.1219	2.32e-05	0.00014782
ClCG05G019050	ABC transporter F family member 4	2.0961	0.0068475	0.020198
ClCG07G010450	Cationic amino acid transporter, putative	2.0826	1.01e-07	1.13e-06
ClCG07G010450	Cationic amino acid transporter, putative	2.0826	1.01e-07	1.13e-06
ClCG07G004790	Amino acid transporter, putative	2.066	3.24e-13	9.14e-12
ClCG04G009200	ABC transporter family protein LENGTH=1109	1.9756	9.65e-06	6.73e-05
ClCG04G003390	ATP-binding cassette transporter	1.8682	1.04e-05	7.22e-05
ClCG04G005170	Amino acid transporter, putative	1.7054	1.68e-08	2.17e-07
ClCG07G014920	Lysine histidine transporter 1-like protein	1.6967	4.41e-06	3.35e-05
ClCG02G007810	Transporter, putative	1.6612	0.00012407	0.00064092
ClCG09G013220	ABC transporter C family member 2	1.6597	0.0010793	0.0041465
ClCG09G020190	ABC transporter ATP-binding protein	1.5738	6.82e-09	9.44e-08
ClCG03G016170	AbC transporter family protein	1.5058	0.000826	0.0032908
ClCG09G003120	Amino acid transporter	1.4661	0.00010085	0.00053564
ClCG01G010800	ABC(ATP-binding) family transporter	1.453	8.32e-07	7.54e-06
ClCG02G022850	ABC transporter G family member	1.4474	0.00017232	0.00085088
ClCG04G004590	Cationic amino acid transporter 3 family protein	1.4287	0.0003016	0.001389
ClCG02G010510	Amino acid transporter, putative	1.3737	5.87e-06	4.32e-05
ClCG01G015900	Transporter-related family protein	1.3692	1.59e-05	0.00010546
ClCG11G003440	Vesicular glutamate transporter 2.1	1.2354	0.00021682	0.0010385
ClCG01G014460	ATP-binding cassette transporter	0.93855	0.005553	0.016915
ClCG10G009170	Vesicular glutamate transporter	0.8893	0.011259	0.030812
	Down-regulated Amino Acid Transporters
ClCG01G016130	ABC(ATP-binding) family transporter	-0.82079	0.010157	0.028186
ClCG08G007620	ABC transporter family protein	-0.98085	0.0077169	0.022371
ClCG05G022200	ABC transporter, ATP-binding protein	-1.2351	0.001361	0.0050879
ClCG03G004150	Cationic amino acid transporter 5 family protein	-1.3567	0.00011638	0.00060747
ClCG08G010230	ABC transporter family protein	-1.4101	0.00038804	0.0017313
ClCG09G010070	ABC transporter family protein	-1.4118	0.0047781	0.014903
ClCG05G001480	Vesicular glutamate transporter 2.1	-1.4744	0.00013736	0.00070042
ClCG10G012900	Multidrug resistance-associated protein 11	-1.4784	0.0011064	0.0042401
ClCG07G004780	Amino acid transporter family protein	-1.4944	0.00071853	0.0029258
ClCG10G020090	ABC transporter-like protein	-1.6078	0.0050895	0.015692
ClCG10G001090	ABC-type Co2+ transport system, permease component	-1.7719	7.16e-05	0.00039468
	Cationic amino acid transporter 1 family protein	-2.1841	0.00020446	0.00098703
ClCG03G006300	Cationic amino acid transporter, putative	-2.5295	0.0046124	0.014469
	ABC transporter family protein	-2.6547	0.0027678	0.0093654
ClCG08G008350	Amino acid transporter, putative	-2.8037	1.92e-14	6.43e-13
ClCG07G011080	ABC transporter family protein	-3.3482	0.010858	0.029853
	ABC-type Co2+ transport system, permease component	-3.4184	3.44e-06	2.7e-05
ClCG05G021550
ClCG09G002490
ClCG05G008430
