# Supplementary material for: Transcriptomic Analysis of Short-Term Salt Stress Response in Watermelon Seedlings
Source: Int J Mol Sci. 2020 Aug 21;21(17):6036. doi: 10.3390/ijms21176036 (PMC7504276; doi:10.3390/ijms21176036)
Supplement: Supplementary file 1 [file ijms-21-06036-s001.zip › Supplementary for conversion/Table S7.xlsx]

## Sheet: Table S8-N
Table S7. KEGG enrichment pathway of photosynthesis. Log2FoldChange: the result performed by DESeq2 R/EdgeR R package, Pvalue: pvalue in statistical tests and padj(qvalue): corrected pvalue
KEGG_ID	Description	geneID	Gene Description	log2FoldChange	pvalue	padj
csv00900	Terpenoid backbone biosynthesis	ClCG01G011180	3-ketoacyl-CoA thiolase	-1.7515	2.38e-07	2.44e-06
		ClCG01G016200	Geranylgeranyl diphosphate synthase	-1.5908	0.0030257	0.010102
		ClCG02G002930	3-ketoacyl-CoA thiolase	-1.0785	0.00072111	0.0029344
		ClCG02G003810	Geranylgeranyl-diphosphate synthase	-1.6082	9e-06	6.33e-05
		ClCG02G005330	4-hydroxy-3-methylbut-2-enyl diphosphate reductase	-2.0718	2.1e-10	3.81e-09
		ClCG03G002170	4-hydroxy-3-methylbut-2-en-1-yl diphosphate synthase	-1.4926	0.00046355	0.0020176
		ClCG03G014320	4-diphosphocytidyl-2-C-methyl-D-erythritol kinase	-1.5612	1.03e-07	1.16e-06
		ClCG04G002290	Prenylcysteine oxidase-like protein	-0.83253	0.011997	0.032515
		ClCG05G021710	DIPHOSPHOMEVALONATE DECARBOXYLASE-like protein	-1.3255	0.00079343	0.003175
		ClCG06G005530	1-deoxy-D-xylulose 5-phosphate synthase family protein	-2.734	8.7e-11	1.68e-09
		ClCG06G016180	Geranylgeranyl reductase family protein	-1.9112	0.00215	0.0075517
		ClCG07G007880	2-C-methyl-D-erythritol 2,4-cyclodiphosphate synthase	-0.96086	0.00082932	0.0033013
		ClCG07G010380	Solanesyl diphosphate synthase family protein	-1.0951	0.011917	0.032338
		ClCG07G015610	Protein farnesyltransferase/geranylgeranyltransferase type-1 subunit alpha	-2.0746	0.00032803	0.0014958
		ClCG09G010850	Geranylgeranyl pyrophosphate synthase	-1.3113	0.0026981	0.0091508
		ClCG09G017830	4-hydroxy-3-methylbut-2-enyl diphosphate reductase, putative	-3.5575	0.0026831	0.0091131
		ClCG09G021520	Farnesyl pyrophosphate synthase	-1.1098	0.0045365	0.01426
		ClCG09G022040	Amino acid kinase family protein	-2.7673	3.44e-17	1.62e-15
		ClCG10G007530	2-C-methyl-D-erythritol 4-phosphate cytidylyltransferase	-1.9467	5.5e-05	0.00031538
		ClCG10G007840	1-deoxy-D-xylulose 5-phosphate synthase	-3.2802	2.77e-07	2.8e-06
		ClCG10G014210	Protein farnesyltransferase beta subunit, putative	-1.2415	0.0042101	0.013372
csv00195	Photosynthesis	ClCG01G009000	Photosystem I reaction center subunit III	-1.4717	0.010301	0.028536
		ClCG01G011190	Ferredoxin--NADP reductase	-1.4849	0.00010729	0.00056557
		ClCG01G011760	Sex-linked protein 9	-1.5424	0.00048287	0.0020854
		ClCG01G015380	Photosystem I reaction center subunit N	-1.6567	0.001788	0.0064276
		ClCG01G016370	Oxygen evolving enhancer protein 1	-1.4274	0.00052564	0.0022457
		ClCG01G025030	Photosystem I reaction center subunit X psaK	-2.4713	0.00042515	0.0018749
		ClCG02G016710	photosystem II reaction center W LENGTH=133	-2.2195	2.7e-09	4.03e-08
		ClCG03G004720	ATP synthase gamma chain 1 family protein	-2.9072	1.72e-05	0.00011345
		ClCG03G005130	Oxygen-evolving enhancer protein 3-1	-2.4284	6.93e-06	4.99e-05
		ClCG05G000900	Oxygen-evolving enhancer protein 3-2	-1.468	0.0053677	0.01643
		ClCG05G015390	Plastocyanin family protein	-2.164	0.0038867	0.012521
		ClCG07G010800	Oxygen-evolving enhancer protein 2 chloroplastic-like protein	-2.0761	0.00012536	0.00064652
		ClCG07G013150	Photosystem I reaction center subunit VI	-1.4997	0.00070948	0.0028949
		ClCG08G002530	ATP synthase delta-subunit gene LENGTH=234	-1.2799	0.0079206	0.022843
		ClCG08G005640	Photosystem II 22 kDa protein	-1.6571	0.00048193	0.0020818
		ClCG09G007590	photosystem II reaction center W LENGTH=133	-2.3471	1.54e-06	1.31e-05
		ClCG09G012090	Ferredoxin C2	-2.386	5.85e-06	4.31e-05
		ClCG10G000720	Ferredoxin--NADP reductase	-2.0594	6.01e-05	0.00034058
		ClCG10G004510	Photosystem I reaction center subunit V family protein	-2.1726	9.05e-06	6.35e-05
		ClCG11G010230	Photosystem I reaction center subunit IV A family protein	-2.8453	7.84e-05	0.00042911
		ClCG11G010740	Photosystem I reaction center subunit XI family protein	-1.8128	0.00022003	0.0010526
csv00196	Photosynthesis - antenna proteins	ClCG02G018440	Chlorophyll a-b binding protein, chloroplastic	-1.7865	0.0012264	0.0046384
		ClCG03G006930	Chlorophyll a-b binding protein 21, chloroplastic	-3.2945	0.0038438	0.012393
		ClCG03G012070	Chlorophyll a-b binding protein 8, chloroplastic	-2.2183	0.0011404	0.0043571
		ClCG03G014920	Chlorophyll a-b binding protein 7, chloroplastic	-1.5575	0.0030404	0.010145
		ClCG04G007140	Chlorophyll a-b binding protein C, chloroplastic	-1.9014	0.00034013	0.0015433
		ClCG06G016140	Chlorophyll A/B binding protein P4 chloroplastic-like protein	-2.0524	0.0043521	0.01375
		ClCG08G015950	Chlorophyll a-b binding protein P4, chloroplastic	-1.6057	0.00063889	0.0026486
		ClCG09G020650	Chlorophyll a-b binding protein 1B-21, chloroplastic	-1.7768	0.017675	0.045011
		ClCG10G006490	Chlorophyll a-b binding protein, chloroplastic	-2.2836	0.00052924	0.002257
		ClCG11G013660	Chlorophyll A/B binding protein 7 chloroplastic-like protein	-1.7318	0.0047712	0.014889
		ClCG11G019140	Chlorophyll a-b binding protein E, chloroplastic	-1.4967	4.01e-05	0.0002394
