# Supplementary material for: Transcriptomic Analysis of Short-Term Salt Stress Response in Watermelon Seedlings
Source: Int J Mol Sci. 2020 Aug 21;21(17):6036. doi: 10.3390/ijms21176036 (PMC7504276; doi:10.3390/ijms21176036)
Supplement: Supplementary file 1 [file ijms-21-06036-s001.zip › Supplementary for conversion/Table S8.xlsx]

## Sheet: Sheet1
Table S8: DEGS associated with signal transduction pathways of various hormones. Log2FoldChange: the result performed by DESeq2 R/EdgeR R package, Pvalue: pvalue in statistical tests and padj(qvalue): corrected pvalue.
Gene_ID	Gene_Description	Pathway	Function	log2FoldChange	pvalue	padj
ClCG05G008740	Abscisic acid receptor PYL8	ABA	PYR/PYL	-1.3807	1.17e-06	1.02e-05
ClCG09G009560	Abscisic acid receptor PYR1	ABA	PYR/PYL	-3.2652	4.26e-15	1.57e-13
ClCG10G001620	Abscisic acid receptor PYR1	ABA	PYR/PYL	-2.0849	2.56e-06	2.07e-05
ClCG11G006000	Abscisic acid receptor PYR1	ABA	PYR/PYL	1.6817	0.0047842	0.014915
ClCG10G022420	Abscisic acid receptor PYR1	ABA	PYR/PYL	2.0239	0.00023516	0.0011162
ClCG03G007650	Abscisic acid receptor PYR1	ABA	PYR/PYL	2.2582	0.0030451	0.010157
ClCG01G018600	Protein kinase 1	ABA	SnRK2	-1.8752	0.0014278	0.0053011
ClCG02G012860	Protein kinase 1	ABA	SnRK2	-1.7246	9.43e-06	6.6e-05
ClCG00G001960	Protein kinase superfamily protein	ABA	SnRK2	-1.83	5.18e-05	0.00029917
ClCG03G001230	Protein phosphatase 2C	ABA	PP2C	1.6273	0.004662	0.014601
ClCG07G013870	Protein phosphatase 2c	ABA	PP2C	2.1201	1.88e-08	2.4e-07
ClCG11G006670	Protein phosphatase 2C	ABA	PP2C	2.6947	0.0080097	0.023048
ClCG05G007620	Protein phosphatase 2C family protein	ABA	PP2C	3.361	1.66e-08	2.14e-07
ClCG03G016180	Protein phosphatase 2c, putative	ABA	PP2C	1.6522	0.0011643	0.0044334
ClCG05G008820	Protein phosphatase 2c, putative	ABA	PP2C	2.5499	0.00011753	0.00061208
ClCG09G014130	ABSCISIC ACID-INSENSITIVE 5-like protein 1	ABA	ABF	1.0199	0.0039006	0.012551
ClCG09G009470	Auxin response factor	AUX	ARF	-1.5592	0.011351	0.031032
ClCG01G023350	Auxin response factor 3a	AUX	ARF	-2.0842	0.00072607	0.0029515
ClCG11G000280	Auxin response factor, putative	AUX	ARF	2.267	2.39e-13	6.87e-12
ClCG05G004660	Auxin responsive protein	AUX	AUX/IAA	-3.9825	1.59e-17	7.76e-16
ClCG06G007280	Auxin responsive protein	AUX	AUX/IAA	2.2712	0.00013697	0.00069872
ClCG09G006450	Auxin signaling F-box 2	AUX	TIR1	-1.4684	0.008139	0.023328
ClCG04G007060	Auxin transporter-like protein	AUX	AUX1	-3.2104	7.71e-05	0.00042242
ClCG11G006270	Auxin transporter-like protein	AUX	AUX1	-3.1432	0.018185	0.046121
ClCG07G004080	Auxin transporter-like protein 1	AUX	AUX1	-5.2138	8.31e-06	5.91e-05
ClCG05G016850	Auxin/indole-3-acetic acid 4	AUX	AUX/IAA	-1.6469	0.00033385	0.0015184
ClCG09G001860	Auxin-responsive family protein	AUX	AUX/IAA	-2.0749	8.68e-05	0.00046824
ClCG01G017180	Auxin-responsive GH3 family protein	AUX	GH3	2.7179	0.00010725	0.00056553
ClCG09G007530	Auxin-responsive protein	AUX	AUX/IAA	-3.2879	5.16e-13	1.41e-11
ClCG09G002350	Auxin-responsive protein	AUX	AUX/IAA	-2.7576	0.00072052	0.0029327
ClCG08G011890	Auxin-responsive protein	AUX	AUX/IAA	-2.2348	6.37e-18	3.26e-16
ClCG07G000600	Auxin-responsive protein	AUX	AUX/IAA	-1.4054	0.0013889	0.0051792
ClCG06G006610	Auxin-responsive protein	AUX	AUX/IAA	1.8079	0.00011638	0.00060747
ClCG05G010400	GH3	AUX	GH3	5.6053	7.03e-18	3.57e-16
ClCG01G017190	GH3-1	AUX	GH3	5.1989	4.11e-07	4.01e-06
ClCG06G011420	Indole-3-acetic acid inducible 29	AUX	AUX/IAA	1.2958	0.0033382	0.010992
ClCG04G009170	SAUR-like auxin-responsive protein family	AUX	SAUR	4.0918	0.0015918	0.0058144
ClCG02G018600	SAUR-like auxin-responsive protein family	AUX	SAUR	-2.0933	4.69e-09	6.73e-08
ClCG02G004420	SAUR-like auxin-responsive protein family	AUX	SAUR	-5.0406	2.77e-08	3.44e-07
ClCG11G003760	SAUR-like auxin-responsive protein family	AUX	SAUR	-3.4418	1.62e-05	0.00010723
ClCG06G003260	SAUR-like auxin-responsive protein family	AUX	SAUR	-2.1256	0.00030467	0.0014011
ClCG06G001920	SAUR-like auxin-responsive protein family	AUX	SAUR	-2.4192	5.68e-11	1.12e-09
ClCG02G004400	SAUR-like auxin-responsive protein family	AUX	SAUR	-3.4741	0.0083779	0.023908
ClCG11G003720	SAUR-like auxin-responsive protein family	AUX	SAUR	-4.6087	0.00018793	0.00091584
ClCG08G015300	BES1/BZR1 protein	BR	BZR1/2	-1.2949	0.0048034	0.014957
ClCG08G016160	Cyclin D3.1 protein	BR	CYCD3	3.0709	3.13e-05	0.00019279
ClCG05G002710	Kinase family protein	BR	BSK	-2.5576	8.03e-08	9.15e-07
ClCG02G017900	Protein kinase superfamily protein	BR	BIN2	-1.243	5.29e-06	3.95e-05
ClCG09G015090	Receptor kinase-like protein	BR	BAK1	-1.9523	0.001326	0.0049727
ClCG02G002700	Histidine kinase	CTK	CRE1	1.2573	1.33e-05	8.97e-05
ClCG01G006710	Histidine kinase 2	CTK	CRE1	1.4853	0.00092735	0.0036337
ClCG05G005660	Histidine-containing phosphotransfer protein, putative	CTK	AHP	-2.0061	3.04e-05	0.00018835
ClCG06G005570	Histidine-containing phosphotransfer protein, putative	CTK	AHP	-0.95983	0.015215	0.039729
ClCG08G017460	Response regulator	CTK	B-ARR	-5.2147	1.14e-06	9.99e-06
ClCG05G016480	response regulator 12	CTK	B-ARR	-0.86195	0.0066069	0.019584
ClCG11G003560	response regulator 12	CTK	B-ARR	1.5436	5.49e-05	0.00031506
ClCG05G006350	response regulator 2	CTK	B-ARR	1.6008	1.5e-07	1.62e-06
ClCG10G016090	response regulator 3	CTK	A-ARR	2.8238	1.16e-11	2.56e-10
ClCG01G007500	Response regulator 6	CTK	A-ARR	2.1737	0.0014362	0.005325
ClCG05G026780	Response regulator 6	CTK	A-ARR	3.3905	6.5e-15	2.32e-13
ClCG04G004320	response regulator 9	CTK	A-ARR	1.8804	6.22e-05	0.00034983
ClCG06G004810	Two-component response regulator ARR2	CTK	B-ARR	-0.67993	0.0080704	0.023184
ClCG05G022410	Two-component response regulator ARR2	CTK	B-ARR	4.2027	0.0011048	0.0042356
ClCG00G002220	Ethylene insensitive 3-like 1 protein	ETH	EIN3	1.1905	0.004035	0.012915
ClCG11G011170	Ethylene receptor	ETH	ETR	0.99431	0.0075532	0.021946
ClCG05G004500	Ethylene receptor	ETH	ETR	1.4851	6.42e-05	0.0003594
ClCG05G004370	Ethylene-responsive transcription factor 1B, putative	ETH	ERF1/2	3.0643	7.88e-11	1.52e-09
ClCG08G013350	F-box protein	ETH	EBF1/2	-1.042	0.0047128	0.014738
ClCG04G009780	Protein kinase superfamily protein	ETH	CTR1	1.1627	3.4e-06	2.67e-05
ClCG05G020280	F-box protein GID2, putative	GA	GID2	-1.3042	4.81e-06	3.63e-05
ClCG08G016220	F-box protein GID2, putative	GA	GID2	2.0054	0.00015666	0.00078494
ClCG05G011570	GAI-like protein	GA	DELLA	3.1615	1.56e-12	3.96e-11
ClCG02G014630	Transcription factor PIF3	GA	TF	-1.7822	0.0010092	0.003911
ClCG07G005870	Jasmonate ZIM-domain protein 2	JA	JAZ	0.97296	0.0090919	0.025653
ClCG07G014490	Jasmonate ZIM-domain protein 3b	JA	JAZ	3.0988	5.03e-15	1.83e-13
ClCG09G001120	Jasmonate-zim-domain protein 1	JA	JAZ	1.6446	0.00021591	0.0010344
ClCG03G014890	Jasmonate-zim-domain protein 1	JA	JAZ	3.0643	5.98e-12	1.38e-10
ClCG06G001800	jasmonate-zim-domain protein 10	JA	JAZ	3.9066	1.27e-10	2.38e-09
ClCG10G001590	Transcription factor MYC2-like protein	JA	MYC2	1.1731	0.0048003	0.014953
ClCG10G016010	BTB/POZ ankyrin repeat protein	SA	NPR1	1.4959	0.00036511	0.001642
ClCG08G010730	BZIP transcription factor	SA	TGA	-1.6555	1.1e-05	7.57e-05
ClCG11G008060	bZIP transcription factor family protein	SA	TGA	-3.3166	1.89e-10	3.44e-09
ClCG07G009350	bZIP transcription factor family protein	SA	TGA	-1.6255	4.53e-05	0.00026628
ClCG08G005150	bZIP transcription factor family protein	SA	TGA	-1.2324	0.0086315	0.024536
ClCG02G007190	Cysteine-rich venom protein	SA	PR-1	-4.9797	1.4e-12	3.61e-11
ClCG02G007210	Cysteine-rich venom protein	SA	PR-1	-2.8703	0.016981	0.04351
ClCG03G013030	Unknown protein	SA	PR-1	-4.8359	1.05e-07	1.17e-06
