# Supplementary material for: Transcriptomic Analysis of Short-Term Salt Stress Response in Watermelon Seedlings
Source: Int J Mol Sci. 2020 Aug 21;21(17):6036. doi: 10.3390/ijms21176036 (PMC7504276; doi:10.3390/ijms21176036)
Supplement: Supplementary file 1 [file ijms-21-06036-s001.zip › Supplementary for conversion/Table S9.xlsx]

## Sheet: Sheet1
Table S9. Primers used for the real time quantitative PCR analysis.
Gene Name	Gene ID	Forward Primer	Reverse Primer
Actin	ClCG02G000680	CCATGTATGTTGCCATCCAG	GGATAGCATGGGGTAGAGCA
α-tubulin5	ClCG02G024360	GATGGTATGATGCCCAGTGA	CCGGTAGGCTCCAGTTCTAA
N-acetylornithine Aminotransferase (AAT)	ClCG09G003180	CTC GAA GGG CGA GAG TAT TTA G	GTA TTC GCC TGC TCT GTT ACT
N-acetylornithine deacetylase (AOD2)	ClCG09G012030	TTG TCT CCT TCG TTG GAA GTC	GTC CCA CGA CCT CTT AGT TTA TC
Arginine decarboxylase (ArgD)	ClCG11G003830	GGT GGT CTG GGT ATT GAC TAT G	ACA GCG GAC TGC ATT AAC A
Arginosuccinate lyase (ASL1)	ClCG08G011660	GAT GAG ATC GAG AGG CGT ATT C	GCT CGC CAA TCA AAT CAG TAA G
Arginosuccinate synthase (ASS1)	ClCG06G017780	CAG GAG GAA CCA TCC TAT TCA C	ACA CCA GCT CGG CAT ATT T
Carbamoyl phosphate synthase (CPS1)	ClCG11G013120	GGG TAC AGT TCA GAG ACC TTT C	CTG ATG CAG CCC ATG TAG AA
Carbamoyl phosphate synthase (CPS2)	ClCG09G021680	ATT TGA GGA GGA TGG CTC TTG	CTC GCC TTC AGG CTC TTT ATT
Ornithine carbamoyl transferase (OTC)	ClCG05G018820	CTA CCT ACG GGT CGT CAT ACT A	TGT AAT CCG TCA GGC CAT TTA T
